# Supplementary material for: ResR/McdR-regulated protein translation machinery contributes to drug resilience in Mycobacterium tuberculosis
Source: Commun Biol. 2023 Jul 11;6:708. doi: 10.1038/s42003-023-05059-8 (PMC10336103; doi:10.1038/s42003-023-05059-8)
Supplement: Supplementary file 3 — Supplementary Data 1 [file 42003_2023_5059_MOESM3_ESM.xlsx]

## Sheet: Information
Supplementary Data 1: Source data for figures
Supplementary Data 1 contains following source data on the individual sheets:
Fig. 1b: Source data for Fig. 1b
Fig. 1c: Source data for Fig. 1c
Fig. 1e: Source data for Fig. 1e
Fig. 2d: Source data for Fig. 2d
Fig. 2e: Source data for Fig. 2e
Fig. 3c: Source data for Fig. 3c
Fig. 3f: Source data for Fig. 3f
Fig. 6a: Source data for Fig. 6a
Fig. 6d: Source data for Fig. 6d
Fig. 6g: Source data for Fig. 6g
Fig. 7a: Source data for Fig. 7a
Fig. 7c: Source data for Fig. 7c

## Sheet: Fig. 1b
Days	Control			resR/mcdR(-)			resR/mcdR(-)::resR/mcdR
0	0.07	0.07	0.07	0.08	0.08	0.08	0.07	0.07	0.07
3	0.26	0.25	0.25	0.13	0.13	0.13	0.25	0.25	0.25
9	1.55	1.65	1.55	0.31	0.31	0.31	1.55	1.5	1.5
13	3.6	3.6	3.6	0.75	0.75	0.75	3.9	3.95	3.95
17	4.05	4.1	4.2	1.4	1.42	1.4	4.85	4.85	4.8

## Sheet: Fig. 1c
Days	*Control		*resR/mcdR(-)		*resR/mcdR(-)::resR/mcdR
0	6.24551	6.36549	6.22531	6.1271	6.13354	6.18184
3	6.44716	6.30963	6.41497	6.42813	6.49415	6.35793
6	7.30103	7.27416	6.44716	6.49969	7.49415	7.52634
9	8.12057	8.20412	7.12057	7.17026	8.27416	8
17	8.24551	8.40824	6.60206	7.07918	8.26482	8.67761
*All the values are in log10

## Sheet: Fig. 1e
	Fold
resR/mcdR(-)	0.309745
Control	1
resR/mcdR(-) ::resR/mcdR	1.05303

## Sheet: Fig. 2d
Days	*resR/mcdR(-) (-Doxy)				*resR/mcdR(-) (+Doxy)
0	2.74507	2.52114	2.6149	2.77232	2.74507	2.52114	2.6149	2.77232
21	6.78888	6.76155	6.76343	6.79588	6.78888	6.76155	6.76343	6.79588
42	6.5682	6.65801	6.40226	6.69241	4.70757	4.34242	4.79239	4.34242
70	6.21085	6.15381	5.81291	6.04139	3.68124	3.47712	3.50515	3.69897
*All the values are in log10

## Sheet: Fig. 2e
Days	*resR/mcdR(-) (-Doxy)				*resR/mcdR(-) (+Doxy)
21	4.81291	4.94694	4.88081	4.81291	4.81291	4.94694	4.88081	4.81291
42	4.63849	4.81291	4.51188	4.87506	3.39794	3	3.60206	3.47712
70	4.78176	4.61278	4.716	4.87506	1.90309	1.90309	2.74819	No CFU
*All the values are in log10

## Sheet: Fig. 3c
	DN	UP
Virulence, detoxification, adaptation	-39	18
ncRNA	-6	14
Regulatory protins	-27	17
PE/PPE	-16	36
Lipid metabolism	-35	19
Intermediary metabolism and respiration	-86	59
Insertion sequences and phages	-2	13
Information pathways	-71	6
Conserved hypotheticals	-109	101
Cell wall and cell processes	-69	55

## Sheet: Fig. 3f
	Control		resR/mcdR(-)
sigA	1	1	0.4051	0.3714
dosR	1	1	0.0634	0.1235
rplN	1	1	0.3636	0.3882
rrs	1	1	0.2146	0.3639
groEL2	1	1	0.5775	0.7415

## Sheet: Fig. 6a
	resR/mcdR(-)			Control
rplN-GFP	569	595	653	1633	1193	1232
pyrG-GFP	1431	1454	1454	1367	1349	1393

## Sheet: Fig. 6d
resR/mcdR (µM)	% Binding_Rep-1	% Binding_Rep-2
0	0	0
0.27	15.9431	7.08882
0.53	63.4675	14.9232
0.8	64.7118	47.3807
1.07	76.093	62.9366
1.33	77.7824	65.1875
1.6	81.5309	59.5254
1.87	82.0833	71.7445
2.13	78.595	71.4897
2.4	80.1457	77.6544
2.67	80.1798	72.0722
3.33	83.1793	87.1686
4	79.27	82.9326

[truncated: 3 more sheets: Fig. 6g, Fig. 7a, Fig. 7c]
