# Supplementary material for: ResR/McdR-regulated protein translation machinery contributes to drug resilience in Mycobacterium tuberculosis
Source: Commun Biol. 2023 Jul 11;6:708. doi: 10.1038/s42003-023-05059-8 (PMC10336103; doi:10.1038/s42003-023-05059-8)
Supplement: Supplementary file 4 — Supplementary Data 2 [file 42003_2023_5059_MOESM4_ESM.xlsx]

## Sheet: Suppl. Data 2
Supplementary Data 2: List of differentially regulated genes in resR/mcdR(-)
Gene ID	Orthologue in Mtb H37Rv	Name	Protein_Name	Functional categoy	Fold change (log2)	-logP
Downregulated genes
ERDMAN_0200	Rv0175	ERDMAN_0200	membrane protein	cell wall and cell processes	-1.30086	7.06111
ERDMAN_0256	Rv0229c	ERDMAN_0256	PIN domain nuclease	cell wall and cell processes	-1.39911	8.72999
ERDMAN_0316	Rv0282	eccA3	type VII secretion system ESX-3 AAA family ATPase EccA3	cell wall and cell processes	-1.8321	13.1864
ERDMAN_0317	Rv0283	eccB3	type VII secretion system ESX-3 subunit EccB3	cell wall and cell processes	-1.74598	8.48043
ERDMAN_0318	Rv0284	eccC3	type VII secretion system ESX-3 FtsK/SpoIIIE family ATPase EccC3	cell wall and cell processes	-1.37796	7.3512
ERDMAN_0321	Rv0287	esxG	type VII secretion system protein EsxS	cell wall and cell processes	-1.57917	6.17042
ERDMAN_0322	Rv0288	esxH	ESAT-6-like protein EsxH	cell wall and cell processes	-1.73518	11.3515
ERDMAN_0323	Rv0289	espG3	type VII secretion system ESX-3 associated protein EspG3	cell wall and cell processes	-1.57427	7.75172
ERDMAN_0324	Rv0290	eccD3	type VII secretion system ESX-3 subunit EccD3	cell wall and cell processes	-1.22926	5.10898
ERDMAN_0326	Rv0292	eccE3	type VII secretion system ESX-3 subunit EccE3	cell wall and cell processes	-1.2218	6.77361
ERDMAN_0423	Rv0383c	ERDMAN_0423	hypothetical protein	cell wall and cell processes	-1.34594	6.69695
ERDMAN_0521	Rv0475	hbhA	heparin-binding hemagglutinin HbhA	cell wall and cell processes	-1.14886	3.87469
ERDMAN_0522	Rv0476	ERDMAN_0522	DUF2516 family protein	cell wall and cell processes	-1.50632	10.0419
ERDMAN_0523	Rv0477	ERDMAN_0523	DUF2599 domain-containing protein	cell wall and cell processes	-1.57008	7.97961
ERDMAN_0529	Rv0483	ldtMt5	L,D-transpeptidase LdtMt5	cell wall and cell processes	-1.21007	4.93589
ERDMAN_0563	Rv0513	ERDMAN_0563	hypothetical protein	cell wall and cell processes	-1.0638	4.70865
ERDMAN_0564	Rv0514	ERDMAN_0564	hypothetical protein	cell wall and cell processes	-1.15062	4.11894
ERDMAN_0596	Rv0544c	ERDMAN_0596	hypothetical protein	cell wall and cell processes	-1.08129	7.4336
ERDMAN_0597	Rv0545c	pitA	inorganic phosphate transporter	cell wall and cell processes	-1.37951	7.56403
ERDMAN_0689	Rv0625c	ERDMAN_0689	TVP38/TMEM64 family protein	cell wall and cell processes	-1.04691	4.76755
ERDMAN_0707	Rv0638	secE	preprotein translocase subunit SecE	cell wall and cell processes	-1.59384	6.87
ERDMAN_0725	Rv0655	mkl	ribonucleotide ABC transporter	cell wall and cell processes	-1.46875	9.57228
ERDMAN_0747	Rv0676c	mmpL5	siderophore RND transporter MmpL5	cell wall and cell processes	-1.05183	3.66998
ERDMAN_0748	Rv0677c	mmpS5	membrane protein	cell wall and cell processes	-1.4792	8.27482
ERDMAN_0797	Rv0724	sppA	signal peptide peptidase SppA	cell wall and cell processes	-1.09662	4.02977
ERDMAN_0904	Rv0821c	phoU	phosphate signaling complex protein PhoU	cell wall and cell processes	-1.71162	21.0047
ERDMAN_0962	Rv0870c	ERDMAN_0962	YccF domain-containing protein	cell wall and cell processes	-1.1583	10.6667
ERDMAN_1033	Rv0932c	pstS	phosphate ABC transporter substrate-binding protein PstS	cell wall and cell processes	-1.16978	5.33428
ERDMAN_1122	Rv1009	rpfB	resuscitation-promoting factor RpfB	cell wall and cell processes	-1.10451	6.77361
ERDMAN_1197	Rv1072	ERDMAN_1197	Bax inhibitor-1/YccA family protein	cell wall and cell processes	-1.1325	6.29126
ERDMAN_1317	Rv1174c	TB8.4	hemophore-related protein	cell wall and cell processes	-1.4425	7.83525
ERDMAN_1340	Rv1197	esxK	ESAT-6-like protein EsxK	cell wall and cell processes	-2.61257	14.3467
ERDMAN_1341	Rv1198	esxL	ESAT-6-like protein EsxL	cell wall and cell processes	-2.91793	21.8772
ERDMAN_1363	Rv1218c	ERDMAN_1363	ABC transporter ATP-binding protein	cell wall and cell processes	-1.24023	5.97891
ERDMAN_1569	Rv1410c	ERDMAN_1569	MFS transporter	cell wall and cell processes	-1.14293	5.43275
ERDMAN_1804	Rv1639c	ERDMAN_1804	membrane protein	cell wall and cell processes	-2.24271	20.691
ERDMAN_1843	Rv1677	dsbF	protein disulfide oxidoreductase	cell wall and cell processes	-1.07411	6.32372
ERDMAN_1907	Rv1733c	ERDMAN_1907	membrane protein	cell wall and cell processes	-1.51159	19.1324
ERDMAN_1912	Rv1737c	narK	NarK/NasA family nitrate transporter	cell wall and cell processes	-3.05418	23.936
ERDMAN_1914	Rv1739c	ERDMAN_1914	SulP family inorganic anion transporter	cell wall and cell processes	-2.89941	26.058
ERDMAN_1987	Rv1797	eccE5	type VII secretion system ESX-5 subunit EccE5	cell wall and cell processes	-1.13425	5.50419
ERDMAN_2076	Rv1884c	rpfC	resuscitation-promoting factor RpfC	cell wall and cell processes	-1.36974	5.93008
ERDMAN_2091	Rv1899c	LppD	-	cell wall and cell processes	-1.41674	6.51346
ERDMAN_2121	Rv1926c	mpt63	MPT63 family protein	cell wall and cell processes	-1.14943	4.62728
ERDMAN_2200	Rv1997	ctpF	cation-transporting P-type ATPase	cell wall and cell processes	-2.57796	27.9888
ERDMAN_2292	Rv2077c	ERDMAN_2292	hypothetical protein	cell wall and cell processes	-3.24273	26.8512
ERDMAN_2297	Rv2080	lppJ	hypothetical protein	cell wall and cell processes	-1.32964	9.66817
ERDMAN_2353	Rv2136c	ERDMAN_2353	undecaprenyl-diphosphate phosphatase	cell wall and cell processes	-1.60927	10.5237
ERDMAN_2363	Rv2144c	ERDMAN_2363	hypothetical protein	cell wall and cell processes	-1.09653	8.31532
ERDMAN_2365	Rv2146c	ERDMAN_2365	YggT family protein	cell wall and cell processes	-1.05806	6.34294
ERDMAN_2376	Rv2157c	murF	UDP-N-acetylmuramoyl-tripeptide--D-alanyl-D-alanine ligase	cell wall and cell processes	-1.23087	5.94683
ERDMAN_2377	Rv2158c	murE	UDP-N-acetylmuramoyl-L-alanyl-D-glutamate--2,6-diaminopimelate ligase	cell wall and cell processes	-1.5378	4.55562
ERDMAN_2421	Rv2203	ERDMAN_2421	membrane protein	cell wall and cell processes	-1.50393	11.8122
ERDMAN_2576	Rv2346c	esxO	WXG100 family type VII secretion target	cell wall and cell processes	-1.46468	14.436
ERDMAN_2577	Rv2347c	esxJ	WXG100 family type VII secretion target	cell wall and cell processes	-1.242	7.49468
ERDMAN_2611	Rv2376c	cfp2	Low molecular weight antigen MTB12	cell wall and cell processes	-1.12201	5.13692
ERDMAN_2634	Rv2397c	cysA1	sulfate ABC transporter ATP-binding protein	cell wall and cell processes	-1.88607	18.3339
ERDMAN_2834	Rv2576c	ERDMAN_2834	membrane protein	cell wall and cell processes	-1.15226	5.8359
ERDMAN_2885	Rv2625c	ERDMAN_2885	site-2 protease family protein	cell wall and cell processes	-3.38028	32.0828
ERDMAN_3121	Rv2846c	efpA	multidrug efflux MFS transporter EfpA	cell wall and cell processes	-1.34298	6.39822
ERDMAN_3184	Rv2903c	lepB	signal peptidase I	cell wall and cell processes	-1.04265	6.07238
ERDMAN_3186	Rv2905	lppW	hypothetical protein	cell wall and cell processes	-1.24445	8.37347
ERDMAN_3505	Rv3197	ERDMAN_3505	AarF/ABC1/UbiB kinase family protein	cell wall and cell processes	-1.65635	13.1935
ERDMAN_3605	Rv3289c	ERDMAN_3605	hypothetical protein	cell wall and cell processes	-1.40045	6.80463
ERDMAN_3958	Rv3614c	espD	type VII secretion system ESX-1 target EspD	cell wall and cell processes	-2.01529	22.2828
ERDMAN_3959	Rv3615c	espC	type VII secretion system ESX-1 filament-forming target EspC	cell wall and cell processes	-2.38394	22.1736
ERDMAN_3960	Rv3616c	espA	type VII secretion system ESX-1 target EspA	cell wall and cell processes	-2.14013	13.9308
ERDMAN_4124	Rv3763	lpqH	lipoprotein LpqH	cell wall and cell processes	-1.008	5.89976
ERDMAN_4257	Rv3881c	espB	type VII secretion system ESX-1 target EspB	cell wall and cell processes	-1.08087	6.07299
ERDMAN_0094	Rv0078A	ERDMAN_0094	nucleotidyl transferase AbiEii/AbiGii toxin family protein	conserved hypotheticals	-1.06204	7.09394
ERDMAN_0095	Rv0079	ERDMAN_0095	hypothetical protein	conserved hypotheticals	-2.46488	10.587
ERDMAN_0096	Rv0080	ERDMAN_0096	pyridoxamine 5'-phosphate oxidase family protein	conserved hypotheticals	-2.74995	20.7284
ERDMAN_0257	ERDMAN_0257	ERDMAN_0257	hypothetical protein	conserved hypotheticals	-1.52613	9.02507
ERDMAN_0333	Rv0298	ERDMAN_0333	ribbon-helix-helix protein, CopG family	conserved hypotheticals	-1.54954	12.865
ERDMAN_0334	Rv0299	ERDMAN_0334	toxin-antitoxin system toxin	conserved hypotheticals	-1.58362	7.79509
ERDMAN_0549	Rv0500B	ERDMAN_0549	AURKAIP1/COX24 domain-containing protein	conserved hypotheticals	-1.11179	4.31652
ERDMAN_0595	Rv0543c	ERDMAN_0595	DUF3349 domain-containing protein	conserved hypotheticals	-1.21176	12.5325
ERDMAN_0623	Rv0569	ERDMAN_0623	DUF1918 domain-containing protein	conserved hypotheticals	-3.32092	61.0001
ERDMAN_0625	Rv0571c	ERDMAN_0625	hypothetical protein	conserved hypotheticals	-1.0493	8.23785
ERDMAN_0630	Rv0574c	ERDMAN_0630	CapA family protein	conserved hypotheticals	-1.32994	14.0947
ERDMAN_0673	Rv0611c	ERDMAN_0673	DUF4926 domain-containing protein	conserved hypotheticals	-1.12573	5.36451
ERDMAN_0749	Rv0678	ERDMAN_0749	hypothetical protein	conserved hypotheticals	-1.52909	7.36426
ERDMAN_0750	Rv0679c	ERDMAN_0750	DUF3060 domain-containing protein	conserved hypotheticals	-1.59479	9.05139
ERDMAN_0767	Rv0695	mftE	mycofactocin biosynthesis peptidyl-dipeptidase MftE	conserved hypotheticals	-1.23658	10.1253
ERDMAN_0838	Rv0756c	ERDMAN_0838	hypothetical protein	conserved hypotheticals	-1.07824	5.57172
ERDMAN_0870	Rv0787	ERDMAN_0870	hypothetical protein	conserved hypotheticals	-0.99407	4.19413
ERDMAN_0930	Rv0839	ERDMAN_0930	class I SAM-dependent methyltransferase	conserved hypotheticals	-1.4115	11.9961
ERDMAN_0955	Rv0863	ERDMAN_0955	hypothetical protein	conserved hypotheticals	-1.06082	8.19708
ERDMAN_0978	Rv0885	ERDMAN_0978	diiron oxygenase	conserved hypotheticals	-1.53242	9.36586
ERDMAN_1005	Rv0909	ERDMAN_1005	antitoxin	conserved hypotheticals	-1.25878	7.31236
ERDMAN_1042	Rv0941c	ERDMAN_1042	STAS domain-containing protein	conserved hypotheticals	-1.61875	17.7295
ERDMAN_1075	Rv0968	ERDMAN_1075	DUF1490 family protein	conserved hypotheticals	-1.0078	5.73564
ERDMAN_1179	Rv1057	ERDMAN_1179	YncE family protein	conserved hypotheticals	-1.02841	3.16572
ERDMAN_1187	Rv1065	ERDMAN_1187	hypothetical protein	conserved hypotheticals	-1.03372	6.18684
ERDMAN_1297	Rv1156	ERDMAN_1297	hypothetical protein	conserved hypotheticals	-1.18364	8.5173
ERDMAN_1298	-	ERDMAN_1298	hypothetical protein	conserved hypotheticals	-1.2782	10.9753
ERDMAN_1322	Rv1179c	ERDMAN_1322	hypothetical protein	conserved hypotheticals	-1.11409	6.98713
ERDMAN_1335	Rv1192	ERDMAN_1335	alpha/beta hydrolase	conserved hypotheticals	-1.28142	7.34023
ERDMAN_1356	Rv1211	ERDMAN_1356	DUF3117 domain-containing protein	conserved hypotheticals	-1.5241	10.5518
ERDMAN_1413	Rv1265	abmR	transcriptional regulator AbmR	conserved hypotheticals	-1.55575	10.6774
ERDMAN_1479	Rv1321	nucS	endonuclease NucS	conserved hypotheticals	-1.35184	12.0872
ERDMAN_1480	Rv1322	ERDMAN_1480	hypothetical protein	conserved hypotheticals	-1.79328	12.4723
ERDMAN_1481	Rv1322A	mce	methylmalonyl-CoA epimerase	conserved hypotheticals	-1.51361	8.22746
ERDMAN_1491	Rv1331	clpS	ATP-dependent Clp protease adapter ClpS	conserved hypotheticals	-1.0605	5.00356
ERDMAN_1648	Rv1480	ERDMAN_1648	DUF58 domain-containing protein	conserved hypotheticals	-1.18756	6.38279
ERDMAN_1657	Rv1489	ERDMAN_1657	hypothetical protein	conserved hypotheticals	-1.14414	10.3967
ERDMAN_1711	Rv1535	ERDMAN_1711	hypothetical protein	conserved hypotheticals	-1.93309	8.07665
ERDMAN_1753	Rv1593c	ERDMAN_1753	NUDIX hydrolase	conserved hypotheticals	-1.05638	4.63002
ERDMAN_1757	Rv1597	ERDMAN_1757	methyltransferase domain-containing protein	conserved hypotheticals	-1.30375	6.82536
ERDMAN_1803	Rv1638A	ERDMAN_1803	hypothetical protein	conserved hypotheticals	-1.67564	22.6976
ERDMAN_1842	Rv1676	ERDMAN_1842	AhpC/TSA family protein	conserved hypotheticals	-1.22554	9.29226
ERDMAN_1848	Rv1682		coiled-coil structural protein	conserved hypotheticals	-1.3386	8.70943
ERDMAN_1908	Rv1734c	ERDMAN_1908	hypothetical protein	conserved hypotheticals	-2.17721	12.4318
ERDMAN_1910	-	ERDMAN_1910	hypothetical protein	conserved hypotheticals	-2.24095	20.8519
ERDMAN_1913	Rv1738	ERDMAN_1913	DUF1876 domain-containing protein	conserved hypotheticals	-2.92942	23.1062
ERDMAN_1984	Rv1794	ERDMAN_1984	ESX secretion-associated protein EspG	conserved hypotheticals	-1.05166	6.78127
ERDMAN_2003	Rv1813c	ERDMAN_2003	DUF4189 domain-containing protein	conserved hypotheticals	-3.27421	33.9773
ERDMAN_2017	Rv1827	garA	FHA domain-containing protein	conserved hypotheticals	-1.34682	6.61371
ERDMAN_2019	Rv1829	ERDMAN_2019	bifunctional nuclease family protein	conserved hypotheticals	-1.16676	12.2328
ERDMAN_2020	Rv1830	resR/mcdR	MerR family transcriptional regulator	conserved hypotheticals	-1.12221	13.8927
ERDMAN_2063	Rv1871c	ERDMAN_2063	nitroreductase family deazaflavin-dependent oxidoreductase	conserved hypotheticals	-2.36185	15.8735
ERDMAN_2096	Rv1904	ERDMAN_2096	anti-sigma factor antagonist	conserved hypotheticals	-1.32132	8.05505
ERDMAN_2098	Rv1906c	ERDMAN_2098	hypothetical protein	conserved hypotheticals	-0.997093	4.66831
ERDMAN_2201	Rv1998c	ERDMAN_2201	isocitrate lyase/phosphoenolpyruvate mutase family protein	conserved hypotheticals	-2.1231	37.7551
ERDMAN_2206	Rv2003c	ERDMAN_2206	class I SAM-dependent methyltransferase	conserved hypotheticals	-2.26418	20.1357
ERDMAN_2208	Rv2004c	ERDMAN_2208	AAA family ATPase	conserved hypotheticals	-3.39836	36.4358
ERDMAN_2242	Rv2030c	ERDMAN_2242	hypothetical protein	conserved hypotheticals	-3.57964	28.4697
ERDMAN_2244	Rv2032	acg	NAD(P)H nitroreductase	conserved hypotheticals	-2.43203	28.8736
ERDMAN_2246	Rv2033c	ERDMAN_2246	DUF3097 domain-containing protein	conserved hypotheticals	-1.52406	11.9566
ERDMAN_2263	Rv2050	rbpA	RNA polymerase-binding protein RbpA	conserved hypotheticals	-0.999355	6.85375
ERDMAN_2350	Rv2133c	ERDMAN_2350	SCO1664 family protein	conserved hypotheticals	-1.0232	6.3107
ERDMAN_2351	Rv2134c	ERDMAN_2351	DUF3090 domain-containing protein	conserved hypotheticals	-1.35846	7.26061
ERDMAN_2352	Rv2135c	ERDMAN_2352	MSMEG_4193 family putative phosphomutase	conserved hypotheticals	-1.35712	12.5755
ERDMAN_2354	Rv2137c	ERDMAN_2354	hypothetical protein	conserved hypotheticals	-1.8834	12.775
ERDMAN_2378	Rv2159c	ERDMAN_2378	hypothetical protein	conserved hypotheticals	-1.93149	9.83799
ERDMAN_2389	Rv2172c	ERDMAN_2389	hypothetical protein	conserved hypotheticals	-1.10498	5.50835
ERDMAN_2422	Rv2204c	ERDMAN_2422	iron-sulfur cluster assembly accessory protein	conserved hypotheticals	-1.65615	11.4254
ERDMAN_2473	Rv2248	ERDMAN_2473	hypothetical protein	conserved hypotheticals	-1.23959	9.61704
ERDMAN_2578	Rv2348c	ERDMAN_2578	hypothetical protein	conserved hypotheticals	-1.18537	8.45641
ERDMAN_2600	Rv2367c	ybeY	rRNA maturation RNase YbeY	conserved hypotheticals	-1.08466	5.08382
ERDMAN_2632	Rv2395A	AprA	acid and phagosome regulated protein AprA	conserved hypotheticals	-3.59061	22.3654
ERDMAN_2812	Rv2554c	ruvX	Holliday junction resolvase RuvX	conserved hypotheticals	-1.22994	7.50529
ERDMAN_2814	Rv2556c	ERDMAN_2814	YjbQ family protein	conserved hypotheticals	-1.1234	9.02254
ERDMAN_2886	Rv2626c	hrp1	CBS domain-containing protein	conserved hypotheticals	-3.3601	35.2972
ERDMAN_2887	Rv2627c	ERDMAN_2887	alpha/beta hydrolase	conserved hypotheticals	-3.1234	38.1754
ERDMAN_2888	Rv2628	ERDMAN_2888	hypothetical protein	conserved hypotheticals	-3.20963	49.9285
ERDMAN_2889	Rv2629	ERDMAN_2889	hypothetical protein	conserved hypotheticals	-2.72502	23.1403
ERDMAN_2890	Rv2630	ERDMAN_2890	hypothetical protein	conserved hypotheticals	-2.83682	26.9988
ERDMAN_2959	Rv2696c	ERDMAN_2959	DUF3710 domain-containing protein	conserved hypotheticals	-1.11425	6.93822
ERDMAN_3009	Rv2744c	35kd_ag	PspA/IM30 family protein	conserved hypotheticals	-1.38705	8.27395
ERDMAN_3101	Rv2828c	ERDMAN_3101	DUF1802 family protein	conserved hypotheticals	-1.03735	6.1749
ERDMAN_3115	Rv2840c	ERDMAN_3115	YlxR family protein	conserved hypotheticals	-1.3048	5.35831
ERDMAN_3182	Rv2901c	ERDMAN_3182	DUF2469 domain-containing protein	conserved hypotheticals	-1.21753	9.47313
ERDMAN_3276	Rv2990c	ERDMAN_3276	class I SAM-dependent methyltransferase	conserved hypotheticals	-1.50134	8.99962
ERDMAN_3425	Rv3127	ERDMAN_3425	hypothetical protein	conserved hypotheticals	-3.21181	31.2545
ERDMAN_3426	-	ERDMAN_3426	hypothetical protein	conserved hypotheticals	-3.28453	27.6163
ERDMAN_3429	Rv3129	ERDMAN_3429	pyridoxamine 5'-phosphate oxidase family protein	conserved hypotheticals	-2.7214	27.9091
ERDMAN_3431	Rv3131	ERDMAN_3431	NAD(P)H nitroreductase	conserved hypotheticals	-2.62692	20.5395
ERDMAN_3436	-	ERDMAN_3436	hypothetical protein	conserved hypotheticals	-1.81649	19.4029
ERDMAN_3525	Rv3212	ERDMAN_3525	hypothetical protein	conserved hypotheticals	-1.03173	3.46972
ERDMAN_3541	Rv3228	rsgA	ribosome small subunit-dependent GTPase A	conserved hypotheticals	-1.64734	12.2294
ERDMAN_3604	Rv3288c	usfY	hypothetical protein	conserved hypotheticals	-1.25069	7.3037
ERDMAN_3826	Rv3486	ERDMAN_3826	DoxX family protein	conserved hypotheticals	-1.32727	11.0096
ERDMAN_3830	Rv3489	ERDMAN_3830	hypothetical protein	conserved hypotheticals	-1.21481	10.1575
ERDMAN_4009	Rv3662c	ERDMAN_4009	hypothetical protein	conserved hypotheticals	-1.76988	11.0195
ERDMAN_4037	Rv3686c	ERDMAN_4037	hypothetical protein	conserved hypotheticals	-1.67584	10.2938
ERDMAN_4300	Rv3920c	ERDMAN_4300	hypothetical protein	conserved hypotheticals	-1.26544	10.1836
Q643_RS06125	Rv0078B	Q643_RS06125	hypothetical protein	conserved hypotheticals	-1.26142	13.1865
Q643_RS10510	Rv0942	Q643_RS10510	hypothetical protein	conserved hypotheticals	-1.81715	20.0548
Q643_RS14430	-	Q643_RS14430	hypothetical protein	conserved hypotheticals	-2.02389	13.367
Q643_RS15110	-	Q643_RS15110	hypothetical protein	conserved hypotheticals	-2.10127	15.2811
Q643_RS17705	Rv2395B	aprB	acid and phagosome regulated protein AprB	conserved hypotheticals	-3.63154	27.5506
Q643_RS18535	-	Q643_RS18535	hypothetical protein	conserved hypotheticals	-1.62636	12.9866
Q643_RS18540	-	Q643_RS18540	hypothetical protein	conserved hypotheticals	-1.50395	9.52751
Q643_RS19885	Rv2828A	Q643_RS19885	DUF2277 family protein	conserved hypotheticals	-1.54681	11.1425
Q643_RS23830	-	Q643_RS23830	hypothetical protein	conserved hypotheticals	-1.36333	11.5649
Q643_RS23835	-	Q643_RS23835	hypothetical protein	conserved hypotheticals	-1.77761	14.9588
Q643_RS27360	-	Q643_RS27360	hypothetical protein	conserved hypotheticals	-1.13804	7.43944
ERDMAN_0005	Rv0005	gyrB	DNA topoisomerase (ATP-hydrolyzing) subunit B	information pathways	-1.61515	9.45611
ERDMAN_0006	Rv0006	gyrA	DNA topoisomerase (ATP-hydrolyzing) subunit A	information pathways	-1.66361	10.0978
ERDMAN_0624	Rv0570	nrdZ	adenosylcobalamin-dependent ribonucleoside-diphosphate reductase	information pathways	-2.77465	30.1613
ERDMAN_0702	Rv0634B	rpmG	50S ribosomal protein L33	information pathways	-1.02864	4.73969
ERDMAN_0708	Rv0639	nusG	transcription termination/antitermination protein NusG	information pathways	-1.76552	12.2932
ERDMAN_0709	Rv0640	rplK	50S ribosomal protein L11	information pathways	-1.78211	12.7378
ERDMAN_0710	Rv0641	rplA	50S ribosomal protein L1	information pathways	-1.60443	10.0819
ERDMAN_0736	Rv0667	rpoB	DNA-directed RNA polymerase subunit beta	information pathways	-1.63185	10.0493
ERDMAN_0737	Rv0668	rpoC	DNA-directed RNA polymerase subunit beta'	information pathways	-1.53078	8.08844
ERDMAN_0741	Rv0670	end	deoxyribonuclease IV	information pathways	-1.12465	8.00277
ERDMAN_0753	Rv0682	rpsL	30S ribosomal protein S12	information pathways	-1.28361	8.91832
ERDMAN_0754	Rv0683	rpsG	30S ribosomal protein S7	information pathways	-1.494	14.6409
ERDMAN_0755	Rv0684	fusA	elongation factor G	information pathways	-1.56227	10.016
ERDMAN_0756	Rv0685	tuf	elongation factor Tu	information pathways	-1.23726	8.99659
ERDMAN_0772	Rv0700	rpsJ	30S ribosomal protein S10	information pathways	-1.26426	5.71106
ERDMAN_0773	Rv0701	rplC	50S ribosomal protein L3	information pathways	-1.5859	6.42666
ERDMAN_0774	Rv0702	rplD	50S ribosomal protein L4	information pathways	-1.71015	9.90533
ERDMAN_0775	Rv0703	rplW	50S ribosomal protein L23	information pathways	-1.8301	14.665
ERDMAN_0776	Rv0704	rplB	50S ribosomal protein L2	information pathways	-1.43202	8.56003
ERDMAN_0777	Rv0705	rpsS	30S ribosomal protein S19	information pathways	-1.28571	6.60477
ERDMAN_0778	Rv0706	rplV	50S ribosomal protein L22	information pathways	-1.4212	6.73176
ERDMAN_0779	Rv0707	rpsC	30S ribosomal protein S3	information pathways	-1.53949	7.97442
ERDMAN_0780	Rv0708	rplP	50S ribosomal protein L16	information pathways	-1.49934	8.95389
ERDMAN_0781	Rv0709	rpmC	50S ribosomal protein L29	information pathways	-1.34394	8.97262
ERDMAN_0782	Rv0710	rpsQ	30S ribosomal protein S17	information pathways	-1.32037	9.04551
ERDMAN_0787	Rv0714	rplN	50S ribosomal protein L14	information pathways	-1.22516	9.12423
ERDMAN_0788	Rv0715	rplX	50S ribosomal protein L24	information pathways	-1.26204	9.9419
ERDMAN_0789	Rv0716	rplE	50S ribosomal protein L5	information pathways	-1.14613	9.84894
ERDMAN_0790	Rv0717	rpsN	type Z 30S ribosomal protein S14	information pathways	-1.27752	10.858
ERDMAN_0791	Rv0718	rpsH	30S ribosomal protein S8	information pathways	-1.25461	10.188
ERDMAN_0792	Rv0719	rplF	50S ribosomal protein L6	information pathways	-1.19988	6.98713
ERDMAN_0793	Rv0720	rplR	50S ribosomal protein L18	information pathways	-1.48832	11.0075
ERDMAN_0794	Rv0721	rpsE	30S ribosomal protein S5	information pathways	-1.33445	7.84335
ERDMAN_0795	Rv0722	rpmD	50S ribosomal protein L30	information pathways	-1.30965	4.81224
ERDMAN_0796	Rv0723	rplO	50S ribosomal protein L15	information pathways	-1.27728	7.57051
ERDMAN_1205	Rv1080c	greA	transcription elongation factor GreA	information pathways	-1.24228	5.25505
ERDMAN_1450	Rv1297	rho	transcription termination factor Rho	information pathways	-1.58221	7.58693
ERDMAN_1451	Rv1298	rpmE	50S ribosomal protein L31	information pathways	-1.23438	7.18622
ERDMAN_1452	Rv1299	prfA	peptide chain release factor 1	information pathways	-1.08963	7.08346
ERDMAN_1546	Rv1388	mihF	hypothetical protein	information pathways	-1.13952	5.94512
ERDMAN_1548	Rv1390	rpoZ	DNA-directed RNA polymerase subunit omega	information pathways	-1.50027	9.04551
ERDMAN_1791	Rv1630	rpsA	30S ribosomal protein S1	information pathways	-1.26648	8.02046
ERDMAN_1806	Rv1641	infC	translation initiation factor IF-3	information pathways	-1.63887	8.87754
ERDMAN_1807	Rv1642	rpmI	50S ribosomal protein L35	information pathways	-2.13305	13.8849
ERDMAN_1808	Rv1643	rplT	50S ribosomal protein L20	information pathways	-2.19275	14.9588
ERDMAN_1809	Rv1644	tsnR	23S rRNA methyltransferase	information pathways	-1.88672	10.7994
ERDMAN_2653	Rv2412	rpsT	30S ribosomal protein S20	information pathways	-1.02015	4.82815
ERDMAN_2690	Rv2444c	rne	ribonuclease E	information pathways	-1.61945	8.67527
ERDMAN_2813	Rv2555c	alaS	alanine--tRNA ligase	information pathways	-1.41227	7.65319
ERDMAN_2966	Rv2703	sigA	RNA polymerase sigma factor, partial	information pathways	-1.01138	4.17243
ERDMAN_2972	Rv2710	sigB	RNA polymerase sigma factor SigB	information pathways	-1.10969	5.8025
ERDMAN_3051	Rv2785c	rpsO	30S ribosomal protein S15	information pathways	-1.53222	10.4693
ERDMAN_3112	Rv2838c	rbfA	30S ribosome-binding factor RbfA	information pathways	-1.20324	9.31627
ERDMAN_3113	Rv2839c	infB	translation initiation factor IF-2	information pathways	-1.25188	6.41663
ERDMAN_3159	Rv2882c	frr	ribosome recycling factor	information pathways	-1.08009	9.19455
ERDMAN_3168	Rv2889c	tsf	elongation factor Ts	information pathways	-1.35386	10.754
ERDMAN_3169	Rv2890c	rpsB	30S ribosomal protein S2	information pathways	-1.53942	11.2293
ERDMAN_3183	Rv2902c	rnhB	ribonuclease HII	information pathways	-1.08461	4.82581
ERDMAN_3272	Rv2986c	hupB	HU family DNA-binding protein	information pathways	-1.17412	5.88335
ERDMAN_3337	Rv3048c	nrdF	class 1b ribonucleoside-diphosphate reductase subunit beta	information pathways	-0.994601	6.85171
ERDMAN_3342	Rv3053c	nrdH	redoxin NrdH	information pathways	-1.27153	5.26443
ERDMAN_3741	Rv3420c	rimI	ribosomal-protein-alanine N-acetyltransferase	information pathways	-1.48331	11.0582
ERDMAN_3783	Rv3455c	truA	tRNA pseudouridine(38-40) synthase TruA	information pathways	-1.21851	10.1575
ERDMAN_3784	Rv3456c	rplQ	50S ribosomal protein L17	information pathways	-1.56017	14.0883
ERDMAN_3785	Rv3457c	rpoA	DNA-directed RNA polymerase subunit alpha	information pathways	-1.15691	6.52939
ERDMAN_3786	Rv3458c	rpsD	30S ribosomal protein S4	information pathways	-1.47003	9.37918
ERDMAN_3787	Rv3459c	rpsK	30S ribosomal protein S11	information pathways	-1.34238	7.83852
ERDMAN_3788	Rv3460c	rpsM	30S ribosomal protein S13	information pathways	-1.46013	7.4336
ERDMAN_3789	Rv3462c	infA	translation initiation factor IF-1	information pathways	-1.52571	7.22269
ERDMAN_3928	Rv3580c	cysS1	cysteine--tRNA ligase	information pathways	-1.04739	7.45932
Q643_RS23040	Rv3461c	rpmJ	50S ribosomal protein L36	information pathways	-1.59535	7.31263
ERDMAN_1342	-	ERDMAN_1342	IS256-like element IS1081 family transposase	insertion seqs and phages	-1.67145	8.32787
ERDMAN_3427	-	ERDMAN_3427	transposase	insertion seqs and phages	-2.22258	21.4176
ERDMAN_0055	Rv0046c	ino1	inositol-3-phosphate synthase	intermediary metabolism and respiration	-1.50353	7.56538
ERDMAN_0098	Rv0082	ERDMAN_0098	NADH-quinone oxidoreductase subunit B family protein	intermediary metabolism and respiration	-1.88173	12.9387
ERDMAN_0099	Rv0083	ERDMAN_0099	oxidoreductase	intermediary metabolism and respiration	-1.27039	7.79533
ERDMAN_0100	Rv0084	HycD	formate hydrogenlyase HycD	intermediary metabolism and respiration	-1.73855	14.316
ERDMAN_0101	Rv0085	HycP	hydrogenase HycP	intermediary metabolism and respiration	-1.41601	10.2307
ERDMAN_0102	Rv0086	HycQ	hydrogenase HycQ	intermediary metabolism and respiration	-1.26218	9.50352
ERDMAN_0270	Rv0241c	htdX	dehydratase	intermediary metabolism and respiration	-1.0801	8.78563
ERDMAN_0325	Rv0291	mycP3	type VII secretion system ESX-3 serine protease mycosin MycP3	intermediary metabolism and respiration	-1.27941	4.57412
ERDMAN_0422	Rv0382c	pyrE	orotate phosphoribosyltransferase	intermediary metabolism and respiration	-0.992544	4.94164
ERDMAN_0512	Rv0467	icl1	isocitrate lyase	intermediary metabolism and respiration	-1.20655	6.1749
ERDMAN_0524	Rv0478	deoC	deoxyribose-phosphate aldolase	intermediary metabolism and respiration	-1.12671	6.56391
ERDMAN_0532	Rv0486	mshA	D-inositol-3-phosphate glycosyltransferase	intermediary metabolism and respiration	-1.11273	4.29046
ERDMAN_0559	Rv0509	hemA	glutamyl-tRNA reductase	intermediary metabolism and respiration	-1.52218	8.83911
ERDMAN_0560	Rv0510	hemC	hydroxymethylbilane synthase	intermediary metabolism and respiration	-1.46293	5.84985
ERDMAN_0561	Rv0511	hemD	uroporphyrin-III methyltransferase	intermediary metabolism and respiration	-1.54267	7.41886
ERDMAN_0562	Rv0512	hemB	porphobilinogen synthase	intermediary metabolism and respiration	-1.45377	7.38779
ERDMAN_0631	Rv0575c	ERDMAN_0631	FAD-binding domain	intermediary metabolism and respiration	-1.06706	7.56885
ERDMAN_0766	Rv0694	mftD	mycofactocin biosynthesis FMN-dependent deaminase MftD	intermediary metabolism and respiration	-0.99961	4.97573
ERDMAN_0956	Rv0864	moaC	cyclic pyranopterin monophosphate synthase MoaC	intermediary metabolism and respiration	-1.24007	10.2614
ERDMAN_0961	Rv0869c	moaA2	GTP 3',8-cyclase MoaA	intermediary metabolism and respiration	-1.13702	5.99259
ERDMAN_0984	Rv0889c	citA	citrate synthase 2	intermediary metabolism and respiration	-1.09725	5.2767
ERDMAN_1227	Rv1095	phoH2	PhoH family protein	intermediary metabolism and respiration	-1.88546	10.3619
ERDMAN_1269	Rv1133c	metE	5-methyltetrahydropteroyltriglutamate--homocysteine S-methyltransferase	intermediary metabolism and respiration	-1.37107	6.22421
ERDMAN_1304	Rv1161	narG	nitrate reductase subunit alpha	intermediary metabolism and respiration	-1.42778	8.615
ERDMAN_1305	Rv1162	narH	nitrate reductase subunit beta	intermediary metabolism and respiration	-1.82425	14.7008
ERDMAN_1316	Rv1173	fbiC	FO synthase	intermediary metabolism and respiration	-1.32897	6.82033
ERDMAN_1320	Rv1177	fdxC	ferredoxin family protein	intermediary metabolism and respiration	-1.81526	12.6042
ERDMAN_1321	Rv1178	ERDMAN_1321	succinyldiaminopimelate transaminase	intermediary metabolism and respiration	-1.84658	9.43968
ERDMAN_1357	Rv1212c	glgA	glycogen synthase	intermediary metabolism and respiration	-1.03335	4.36286
ERDMAN_1458	Rv1305	atpH	F0F1 ATP synthase subunit C	intermediary metabolism and respiration	-1.09638	6.37318
ERDMAN_1459	Rv1306	atpE	F0F1 ATP synthase subunit B	intermediary metabolism and respiration	-1.31607	8.71533
ERDMAN_1460	Rv1307	atpF	F0F1 ATP synthase subunit B/delta	intermediary metabolism and respiration	-1.03733	6.21453
ERDMAN_1549	Rv1391	coaBC	bifunctional phosphopantothenoylcysteine decarboxylase/phosphopantothenate--cysteine ligase CoaBC	intermediary metabolism and respiration	-1.46097	7.91153
ERDMAN_1550	Rv1392	metK	methionine adenosyltransferase	intermediary metabolism and respiration	-1.63442	11.2759
ERDMAN_1563	Rv1405c	ERDMAN_1563	class I SAM-dependent methyltransferase	intermediary metabolism and respiration	-1.70127	8.84893
ERDMAN_1568	Rv1409	ribG	bifunctional diaminohydroxyphosphoribosylaminopyrimidine deaminase/5-amino-6-(5-phosphoribosylamino)uracil reductase	intermediary metabolism and respiration	-1.03086	5.1492
ERDMAN_1616	Rv1451	ctaB	protoheme IX farnesyltransferase	intermediary metabolism and respiration	-1.30346	6.67232
ERDMAN_1754	Rv1594	nadA	quinolinate synthase NadA	intermediary metabolism and respiration	-1.92299	10.7633
ERDMAN_1755	Rv1595	nadB	L-aspartate oxidase	intermediary metabolism and respiration	-2.07874	9.94976
ERDMAN_1756	Rv1596	nadC	carboxylating nicotinate-nucleotide diphosphorylase	intermediary metabolism and respiration	-2.06802	9.966
ERDMAN_1792	Rv1631	coaE	dephospho-CoA kinase	intermediary metabolism and respiration	-1.37888	7.97409
ERDMAN_1911	Rv1736c	narI	respiratory nitrate reductase subunit gamma	intermediary metabolism and respiration	-3.27243	24.3611
ERDMAN_1986	Rv1796	mycP5	type VII secretion system ESX-5 serine protease mycosin MycP5	intermediary metabolism and respiration	-1.07297	6.13536
ERDMAN_2002	Rv1812c	ERDMAN_2002	NAD(P)/FAD-dependent oxidoreductase	intermediary metabolism and respiration	-2.68304	26.058
ERDMAN_2021	Rv1832	gcvP	aminomethyl-transferring glycine dehydrogenase	intermediary metabolism and respiration	-1.26825	6.69814
ERDMAN_2061	Rv1869c	ERDMAN_2061	reductase	intermediary metabolism and respiration	-1.47714	10.5234
ERDMAN_2064	Rv1872c	lldD	quinone-dependent L-lactate dehydrogenase	intermediary metabolism and respiration	-2.00723	12.1206
ERDMAN_2074	Rv1882c	ERDMAN_2074	SDR family oxidoreductase	intermediary metabolism and respiration	-1.16946	7.46741
ERDMAN_2211	Rv2007c	fdxA	ferredoxin family protein	intermediary metabolism and respiration	-2.55221	24.6611
ERDMAN_2241	Rv2029c	pfkB	1-phosphofructokinase family hexose kinase	intermediary metabolism and respiration	-3.41618	28.8153
ERDMAN_2325	Rv2109c	prcA	proteasome subunit alpha	intermediary metabolism and respiration	-1.25745	8.49708
ERDMAN_2326	Rv2110c	prcB	proteasome subunit beta	intermediary metabolism and respiration	-1.4435	6.6642
ERDMAN_2327	Rv2111c	pup	ubiquitin-like protein Pup	intermediary metabolism and respiration	-1.55689	9.83799
ERDMAN_2347	Rv2130c	cysS	cysteine--1-D-myo-inosityl 2-amino-2-deoxy-alpha-D-glucopyranoside ligase	intermediary metabolism and respiration	-1.01198	6.02318
ERDMAN_2348	Rv2131c	cysQ	3'(2'),5'-bisphosphate nucleotidase CysQ	intermediary metabolism and respiration	-1.05666	4.32285
ERDMAN_2380	Rv2161c	ERDMAN_2380	TIGR03619 family F420-dependent LLM class oxidoreductase	intermediary metabolism and respiration	-1.79232	6.46541
ERDMAN_2412	Rv2194	qcrC	c-type cytochrome	intermediary metabolism and respiration	-1.03403	6.01883
ERDMAN_2601	Rv2368c	phoH1	PhoH-like protein	intermediary metabolism and respiration	-1.21674	5.89305
ERDMAN_2627	Rv2391	sirA	nitrite/sulfite reductase	intermediary metabolism and respiration	-2.09395	19.2393
ERDMAN_2628	Rv2392	cysH	phosphoadenylyl-sulfate reductase	intermediary metabolism and respiration	-1.71152	19.1341
ERDMAN_2629	Rv2393	che1	sirohydrochlorin chelatase	intermediary metabolism and respiration	-1.62564	15.9269
ERDMAN_2630	Rv2394	ggt	gamma-glutamyltransferase	intermediary metabolism and respiration	-1.0721	9.26738
ERDMAN_2704	Rv2457c	clpX	ATP-dependent Clp protease ATP-binding subunit ClpX	intermediary metabolism and respiration	-1.17926	6.23778
ERDMAN_2795	Rv2539c	aroK	shikimate kinase	intermediary metabolism and respiration	-1.13655	5.62354
ERDMAN_2796	Rv2540c	aroC	chorismate synthase	intermediary metabolism and respiration	-1.27532	4.91506
ERDMAN_2960	Rv2697c	dut	dUTP diphosphatase	intermediary metabolism and respiration	-1.15142	5.18175
ERDMAN_3161	Rv2883c	pyrH	UMP kinase	intermediary metabolism and respiration	-1.01925	6.42159
ERDMAN_3273	Rv2987c	leuD	3-isopropylmalate dehydratase small subunit	intermediary metabolism and respiration	-1.43064	11.3178
ERDMAN_3274	Rv2988c	leuC	3-isopropylmalate dehydratase large subunit	intermediary metabolism and respiration	-2.13954	18.8487
ERDMAN_3292	Rv3003c	ilvB1	acetolactate synthase large subunit	intermediary metabolism and respiration	-1.10404	6.96967
ERDMAN_3314	Rv3028c	fixB	electron transfer flavoprotein subunit alpha/FixB family protein	intermediary metabolism and respiration	-1.40548	6.29344
ERDMAN_3315	Rv3029c	fixA	electron transfer flavoprotein subunit beta/FixA family protein	intermediary metabolism and respiration	-1.97283	17.367
ERDMAN_3338	Rv3049c	ERDMAN_3338	NAD(P)/FAD-dependent oxidoreductase	intermediary metabolism and respiration	-1.47303	9.42307
ERDMAN_3543	Rv3230c	ERDMAN_3543	ferredoxin reductase	intermediary metabolism and respiration	-1.52136	7.24845
ERDMAN_3606	Rv3290c	lat	L-lysine 6-transaminase	intermediary metabolism and respiration	-1.38563	7.0672
ERDMAN_3827	Rv3487c	lipF	alpha/beta hydrolase	intermediary metabolism and respiration	-2.66527	33.2574
ERDMAN_3859	Rv3520c	ERDMAN_3859	LLM class F420-dependent oxidoreductase	intermediary metabolism and respiration	-1.00774	5.00725
ERDMAN_3929	Rv3581c	ispF	2-C-methyl-D-erythritol 2,4-cyclodiphosphate synthase	intermediary metabolism and respiration	-2.20666	13.994
ERDMAN_3930	Rv3582c	ispD	2-C-methyl-D-erythritol 4-phosphate cytidylyltransferase	intermediary metabolism and respiration	-1.8094	10.4385
ERDMAN_3944	Rv3596c	clpC1	ATP-dependent Clp protease ATP-binding subunit	intermediary metabolism and respiration	-1.65742	9.83778
ERDMAN_4063	Rv3709c	ask	aspartate kinase	intermediary metabolism and respiration	-1.22824	8.63973
ERDMAN_4208	Rv3841	bfrB	ferritin BfrB	intermediary metabolism and respiration	-1.33869	5.13692
ERDMAN_4209	Rv3842c	ERDMAN_4209	glycerophosphodiester phosphodiesterase	intermediary metabolism and respiration	-1.52524	6.69814
ERDMAN_4227	Rv3854c	ethA	FAD-containing monooxygenase EthA	intermediary metabolism and respiration	-1.02417	3.85775
Q643_RS09810	Rv0805		phosphodiesterase	intermediary metabolism and respiration	-1.03343	6.21453
Q643_RS20490	Rv2949c	Q643_RS20490	DUF98 domain-containing protein	intermediary metabolism and respiration	-1.19742	6.98905
ERDMAN_0167	Rv0145	ERDMAN_0167	class I SAM-dependent methyltransferase	lipid metabolism	-1.65826	9.16592
ERDMAN_0168	Rv0146	ERDMAN_0168	class I SAM-dependent methyltransferase	lipid metabolism	-1.03697	10.5008
ERDMAN_0271	Rv0242c	fabG4	3-oxoacyl-ACP reductase	lipid metabolism	-1.88259	16.5788
ERDMAN_0272	Rv0243	fadA2	acetyl-CoA C-acetyltransferase	lipid metabolism	-1.62448	8.79904
ERDMAN_0299	Rv0270	fadD2	acyl-CoA synthetase	lipid metabolism	-1.12304	5.99414
ERDMAN_0315	Rv0281	ERDMAN_0315	class I SAM-dependent methyltransferase	lipid metabolism	-2.06983	19.8183
ERDMAN_0907	Rv0824c	desA1	acyl-ACP desaturase	lipid metabolism	-2.08455	17.7295
ERDMAN_0951	Rv0859	fadA	acetyl-CoA C-acetyltransferase	lipid metabolism	-1.28022	6.76224
ERDMAN_0952	Rv0860	fadB	fatty oxidation protein FadB	lipid metabolism	-1.19798	6.0509
ERDMAN_1226	Rv1094	acpM	acyl-ACP desaturase	lipid metabolism	-2.00917	14.1727
ERDMAN_1327	Rv1185c	nrdZ	AMP-binding protein	lipid metabolism	-1.17868	5.98096
ERDMAN_1483	Rv1323	fadA4	acetyl-CoA C-acetyltransferase	lipid metabolism	-1.11336	6.56134
ERDMAN_2120	Rv1925	fadD31	AMP-binding protein	lipid metabolism	-1.07731	4.29661
ERDMAN_2469	Rv2244	acpM	acyl carrier protein	lipid metabolism	-2.0492	14.8706
ERDMAN_2470	Rv2245	kasA	beta-ketoacyl-ACP synthase	lipid metabolism	-2.14441	9.97023
ERDMAN_2471	Rv2246	kasB	beta-ketoacyl-ACP synthase	lipid metabolism	-2.45354	13.1466
ERDMAN_2472	Rv2247	accD6	acyl-CoA carboxylase subunit beta	lipid metabolism	-2.4285	11.9675
ERDMAN_2777	Rv2524c	fas	type I polyketide synthase	lipid metabolism	-1.61765	6.91984
ERDMAN_2849	Rv2590	fadD9	carboxylic acid reductase	lipid metabolism	-2.26229	21.3174
ERDMAN_3211	Rv2930	fadD26	long-chain-fatty-acid--AMP ligase FadD26	lipid metabolism	-1.26456	6.59584
ERDMAN_3212	Rv2931	ppsA	-	lipid metabolism	-3.22845	29.2874
ERDMAN_3222	Rv2940c	mas	type I polyketide synthase	lipid metabolism	-1.37523	7.24088
ERDMAN_3232	Rv2950c	fadD29	long-chain-fatty-acid--AMP ligase FadD29	lipid metabolism	-1.60541	10.8576
ERDMAN_3430	Rv3130c	tgs1	wax ester/triacylglycerol synthase family O-acyltransferase	lipid metabolism	-2.9997	31.6799
ERDMAN_3439	Rv3139	fadE24	acyl-CoA dehydrogenase	lipid metabolism	-2.35254	19.409
ERDMAN_3440	Rv3140	fadE23	acyl-CoA dehydrogenase	lipid metabolism	-2.11042	12.5908
ERDMAN_3534	Rv3221c	TB7.3	biotin/lipoyl-binding carrier protein	lipid metabolism	-1.04851	6.56523
ERDMAN_3542	Rv3229c	desA3	fatty acid desaturase	lipid metabolism	-1.77914	13.0497
ERDMAN_3601	Rv3285	accA3	acetyl/propionyl/methylcrotonyl-CoA carboxylase subunit alpha	lipid metabolism	-1.11419	4.73375
ERDMAN_3730	Rv3409c	choD	GMC family oxidoreductase	lipid metabolism	-2.19995	17.0615
ERDMAN_4165	Rv3799c	accD4	acyl-CoA carboxylase subunit beta	lipid metabolism	-1.59432	8.02445
ERDMAN_4166	Rv3800c	pks13	polyketide synthase Pks13	lipid metabolism	-1.6239	6.951
ERDMAN_4167	Rv3801c	fadD32	long-chain-fatty-acid--AMP ligase FadD32	lipid metabolism	-1.70158	10.4779
ERDMAN_4170	Rv3804c	ag85A	esterase family protein	lipid metabolism	-2.24064	14.6368
ERDMAN_4192	Rv3825c	pks2	type I polyketide synthase	lipid metabolism	-1.49545	10.8161
ERDMAN_1471	-	rrl	23srRNA	ncRNA	-2.10315	6.93317
ERDMAN_1472	-	rrf	5srRNA	ncRNA	-1.40637	2.00994
ERDMAN_3394	-	ssrA	ssrA (tmRNA; Transfer-messenger RNA)	ncRNA	-1.52062	6.6124
Q643_RS23335	-	rnpB	ribonuclease P RNA	ncRNA	-1.57333	6.64592
ERDMAN_0314	Rv0280	PPE3	PPE family protein	PE/PPE	-2.80894	22.9793
ERDMAN_0319	Rv0285	PE5	type VII secretion system ESX-3 target PE5	PE/PPE	-1.18734	3.41111
ERDMAN_0320	Rv0286	PPE4	type VII secretion system ESX-3 target PPE4	PE/PPE	-1.20968	5.5542
ERDMAN_0332	Rv0297	PE_PGRS5	PE family protein	PE/PPE	-1.0364	4.37461
ERDMAN_0635	Rv0578c	PE_PGRS7	PE family protein	PE/PPE	-1.08901	5.47794
ERDMAN_1338	Rv1195	PE13	PE family protein	PE/PPE	-2.29977	20.1145
ERDMAN_1339	Rv1196	PPE18	PPE family protein PPE18	PE/PPE	-2.90606	21.4886
ERDMAN_1545	Rv1387	PPE20	PPE family protein PPE20	PE/PPE	-1.25674	8.33846
ERDMAN_2008	Rv1818c	PE_PGRS33	PE family protein	PE/PPE	-1.20289	4.37227
ERDMAN_2381	Rv2162c	PE_PGRS38	PE family protein	PE/PPE	-1.43997	6.88842
ERDMAN_2633	Rv2396	PE_PGRS41	PE family protein	PE/PPE	-3.09756	27.5134
ERDMAN_2850	Rv2591	PE_PGRS44	PE family protein	PE/PPE	-1.17046	12.1571
ERDMAN_3435	Rv3136	PPE51	PPE family protein	PE/PPE	-1.70537	11.6462
ERDMAN_3816	Rv3477	PE31	PE family protein	PE/PPE	-2.85788	23.1569
ERDMAN_3817	Rv3478	PPE60	PPE family protein	PE/PPE	-2.74636	19.1663
ERDMAN_3853	Rv3511	PE_PGRS55	-	PE/PPE	-1.22666	7.00853
ERDMAN_0024	Rv0019c	fhaB	FHA domain-containing protein	regulatory proteins	-0.989804	6.16949
ERDMAN_0097	Rv0081	ERDMAN_0097	winged helix-turn-helix transcriptional regulator	regulatory proteins	-1.79321	6.83714
ERDMAN_0644	Rv0586	mce2R	FadR family transcriptional regulator	regulatory proteins	-3.86877	29.5025
ERDMAN_0906	Rv0823c	dusB	tRNA dihydrouridine synthase DusB	regulatory proteins	-1.87382	14.6422
ERDMAN_0910	Rv0827c	kmtR	Ni(II)/Co(II)-sensing metalloregulatory transcriptional repressor KmtR	regulatory proteins	-1.38798	15.5766
ERDMAN_1074	Rv0967	csoR	metal-sensitive transcriptional regulator	regulatory proteins	-1.06895	4.65691
ERDMAN_1091	Rv0981	mprA	response regulator transcription factor	regulatory proteins	-1.37659	6.73167
ERDMAN_1092	Rv0982	mprB	HAMP domain-containing histidine kinase	regulatory proteins	-1.3007	6.61778
ERDMAN_1364	Rv1219c	raaS	TetR/AcrR family transcriptional regulator	regulatory proteins	-1.20773	6.25481
ERDMAN_1414	Rv1266c	pknH	serine/threonine protein kinase	regulatory proteins	-1.05015	7.58341
ERDMAN_1492	Rv1332	ERDMAN_1492	DUF2017 domain-containing protein	regulatory proteins	-1.05559	4.22936
ERDMAN_1562	Rv1404	ERDMAN_1562	MarR family transcriptional regulator	regulatory proteins	-1.17814	5.81272
ERDMAN_2035	Rv1846c	blaI	transcriptional regulator BlaI	regulatory proteins	-1.19745	7.33726
ERDMAN_2239	Rv2027c	dosT	GAF domain-containing protein	regulatory proteins	-1.64478	12.7435
ERDMAN_3010	Rv2745c	clgR	helix-turn-helix transcriptional regulator	regulatory proteins	-1.26753	5.20439
ERDMAN_3162	Rv2884	ERDMAN_3162	response regulator transcription factor	regulatory proteins	-1.84067	14.117
ERDMAN_3200	Rv2919c	glnB	P-II family nitrogen regulator	regulatory proteins	-1.49547	13.5054
ERDMAN_3275	Rv2989	ERDMAN_3275	IclR family transcriptional regulator	regulatory proteins	-2.05285	12.8229
ERDMAN_3432	Rv3132c	devS	GAF domain-containing sensor histidine kinase	regulatory proteins	-3.02369	32.0828
ERDMAN_3433	Rv3133c	devR	response regulator transcription factor	regulatory proteins	-3.5429	37.7172
ERDMAN_3474	Rv3173c	ERDMAN_3474	helix-turn-helix transcriptional regulator	regulatory proteins	-1.31047	5.64172
ERDMAN_3506	Rv3197A	whiB7	WhiB family transcriptional regulator	regulatory proteins	-1.27112	7.43068
ERDMAN_3532	Rv3219	whiB1	WhiB family transcriptional regulator	regulatory proteins	-1.43165	6.83224
ERDMAN_3560	Rv3246c	mtrA	response regulator transcription factor	regulatory proteins	-1.09476	4.32568
ERDMAN_3931	Rv3583c	carD	RNA polymerase-binding transcription factor CarD	regulatory proteins	-1.73842	10.6652
ERDMAN_4226	Rv3853	rraA	RraA family protein	regulatory proteins	-1.06807	3.59058
Q643_RS26090	-	Q643_RS26090	TetR family transcriptional regulator	regulatory proteins	-1.94291	9.47351
ERDMAN_0706	Rvnt08	trpT	tRNA-Trp (CCA)	Stable rnas	-1.4119	6.18684
ERDMAN_1469	Rvnr02	rrs	16srRNA	Stable rnas	-1.4217	3.06792
ERDMAN_0192	Rv0167	yrbE1A	ABC transporter permease	virulence, detoxification, adaptation	-1.32034	6.42351
ERDMAN_0199	Rv0174	mce1F	MCE family protein	virulence, detoxification, adaptation	-1.17356	5.92074
ERDMAN_0268	Rv0239	vapB24	antitoxin	virulence, detoxification, adaptation	-1.02072	7.4336
ERDMAN_0306	Rv0277c	vapC25	type II toxin-antitoxin system VapC family toxin	virulence, detoxification, adaptation	-1.07617	6.34491
ERDMAN_0335	Rv0300	vapB2	ribbon-helix-helix protein, CopG family	virulence, detoxification, adaptation	-1.46602	12.4096
ERDMAN_0336	Rv0301	VapC2	PIN domain nuclease	virulence, detoxification, adaptation	-1.04573	9.6807
ERDMAN_0389	Rv0350	dnaK	molecular chaperone DnaK	virulence, detoxification, adaptation	-1.11085	5.52186
ERDMAN_0391	Rv0352	dnaJ	molecular chaperone DnaJ	virulence, detoxification, adaptation	-1.11959	5.72211
ERDMAN_0483	Rv0440	groEL2	chaperonin GroEL	virulence, detoxification, adaptation	-1.30917	6.53247
ERDMAN_0645	Rv0587	yrbE2A	ABC transporter permease	virulence, detoxification, adaptation	-3.31444	25.133
ERDMAN_0646	Rv0588	yrbE2B	ABC transporter permease	virulence, detoxification, adaptation	-1.95763	17.3574
ERDMAN_0679	Rv0616A	VapB29	antitoxin VapB29	virulence, detoxification, adaptation	-1.25082	10.9753
ERDMAN_0680	Rv0617	vapC29	PIN domain-containing protein	virulence, detoxification, adaptation	-1.39435	12.865
ERDMAN_0687	Rv0623	vapB30	antitoxin VapB30	virulence, detoxification, adaptation	-1.02324	2.71096
ERDMAN_0688	Rv0624	vapC30	type II toxin-antitoxin system VapC family toxin	virulence, detoxification, adaptation	-1.15424	3.5034
ERDMAN_0730	Rv0659c	mazF2	type II toxin-antitoxin system PemK/MazF family toxin	virulence, detoxification, adaptation	-1.56753	6.91984
ERDMAN_0731	Rv0660c	mazE2	ribbon-helix-helix protein, CopG family	virulence, detoxification, adaptation	-1.57957	8.77239
ERDMAN_0963	Rv0871	cspB	cold-shock protein	virulence, detoxification, adaptation	-1.10512	5.70354
ERDMAN_1062	Rv0959A	VapB9	antitoxin VapB9	virulence, detoxification, adaptation	-0.992709	5.74533
ERDMAN_1063	Rv0960	vapC9	PIN domain-containing protein	virulence, detoxification, adaptation	-1.05823	6.95729
ERDMAN_1555	Rv1397c	vapC10	type II toxin-antitoxin system VapC family toxin	virulence, detoxification, adaptation	-1.6089	10.9282
ERDMAN_1556	Rv1398c	vapB10	CopG family transcriptional regulator	virulence, detoxification, adaptation	-1.21657	5.94512
ERDMAN_2199	Rv1996	ERDMAN_2199	universal stress protein	virulence, detoxification, adaptation	-2.4053	21.2461
ERDMAN_2209	Rv2005c	ERDMAN_2209	universal stress protein	virulence, detoxification, adaptation	-3.28327	39.8123
ERDMAN_2210	Rv2006	otsB	trehalose-phosphatase	virulence, detoxification, adaptation	-1.73054	14.8419
ERDMAN_2240	Rv2028c	ERDMAN_2240	universal stress protein	virulence, detoxification, adaptation	-3.43927	29.9834
ERDMAN_2243	Rv2031c	hspX	Hsp20 family protein	virulence, detoxification, adaptation	-3.16403	22.8319
ERDMAN_2320	Rv2103c	vapC37	type II toxin-antitoxin system VapC family toxin	virulence, detoxification, adaptation	-1.11085	7.14925
ERDMAN_2321	Rv2104c	vapB37	antitoxin	virulence, detoxification, adaptation	-1.1243	7.75457
ERDMAN_2883	Rv2623	TB31.7	universal stress protein	virulence, detoxification, adaptation	-3.78645	38.6442
ERDMAN_2884	Rv2624c	ERDMAN_2884	universal stress protein	virulence, detoxification, adaptation	-3.52965	33.129
ERDMAN_3102	Rv2829c	vapC22	type II toxin-antitoxin system VapC family toxin	virulence, detoxification, adaptation	-1.94005	21.201
ERDMAN_3103	Rv2830c	vapB22	type II toxin-antitoxin system Phd/YefM family antitoxin	virulence, detoxification, adaptation	-1.54432	17.7295
ERDMAN_3434	Rv3134c	ERDMAN_3434	universal stress protein	virulence, detoxification, adaptation	-3.33195	28.8736
ERDMAN_3585	Rv3269	ERDMAN_3585	DUF1490 family protein	virulence, detoxification, adaptation	-1.11734	4.35384
ERDMAN_3728	Rv3407	vapB47	type II toxin-antitoxin system Phd/YefM family antitoxin	virulence, detoxification, adaptation	-3.36809	50.6918
ERDMAN_3729	Rv3408	vapC47	type II toxin-antitoxin system VapC family toxin	virulence, detoxification, adaptation	-2.87492	33.9661
ERDMAN_3739	Rv3418c	groES	co-chaperone GroES	virulence, detoxification, adaptation	-1.39285	11.2174
ERDMAN_4006	Rv3660c	ERDMAN_4006	hypothetical protein	virulence, detoxification, adaptation	-1.38466	6.71286
Upregulated genes
ERDMAN_0012	Rv0008c	cwsA	cell wall synthesis protein CwsA	cell wall and cell processes	1.09319	4.28863
ERDMAN_0107	Rv0090	ERDMAN_0107	DUF2127 domain-containing protein	cell wall and cell processes	1.09192	7.14925
ERDMAN_0216	Rv0191	ERDMAN_0216	Rv0191 family MFS efflux transporter	cell wall and cell processes	1.32475	5.50835
ERDMAN_0220	Rv0194	ERDMAN_0220	ABC transporter ATP-binding protein	cell wall and cell processes	1.17187	5.35831
ERDMAN_0245	Rv0218	ERDMAN_0245	molybdopterin-dependent oxidoreductase	cell wall and cell processes	1.37296	7.05236
ERDMAN_0246	Rv0219	ERDMAN_0246	hypothetical protein	cell wall and cell processes	1.05965	3.06071
ERDMAN_0289	Rv0261c	narK3	NarK/NasA family nitrate transporter	Cell wall and cell processes	1.12628	4.28672
ERDMAN_0377	Rv0341	iniB	isoniazid-induced protein IniB	cell wall and cell processes	1.22474	7.66618
ERDMAN_0380	Rv0344c	lpqJ	hypothetical protein	cell wall and cell processes	1.21299	5.1492
ERDMAN_0385	Rv0347	ERDMAN_0385	TIGR04255 family protein	cell wall and cell processes	1.41707	10.1747
ERDMAN_0460	-	ERDMAN_0460	DUF2752 domain-containing protein	cell wall and cell processes	1.078	3.22947
ERDMAN_0534	Rv0488	ERDMAN_0534	amino acid transporter	cell wall and cell processes	1.05619	4.35233
ERDMAN_0941	Rv0849	ERDMAN_0941	MFS transporter	cell wall and cell processes	1.09914	4.98351
ERDMAN_1029	Rv0928	pstS	phosphate ABC transporter substrate-binding protein PstS	cell wall and cell processes	0.997438	7.59956
ERDMAN_1096	Rv0986	ERDMAN_1096	ABC transporter ATP-binding protein	cell wall and cell processes	1.29855	4.03673
ERDMAN_1097	Rv0987	ERDMAN_1097	ABC transporter permease	cell wall and cell processes	1.89973	8.37347
ERDMAN_1099	Rv0988	ERDMAN_1099	hypothetical protein	cell wall and cell processes	1.44905	6.24203
ERDMAN_1147	Rv1029	kdpA	potassium-transporting ATPase subunit A	cell wall and cell processes	1.04795	5.50347
ERDMAN_1148	Rv1030	kdpB	potassium-transporting ATPase subunit KdpB	cell wall and cell processes	1.08236	4.39368
ERDMAN_1200	Rv1075c	ERDMAN_1200	SGNH/GDSL hydrolase family protein	cell wall and cell processes	1.05928	5.2782
ERDMAN_1248	Rv1115	ERDMAN_1248	hypothetical protein	cell wall and cell processes	1.33749	5.31125
ERDMAN_1531	Rv1371	ERDMAN_1531	membrane protein	cell wall and cell processes	1.50607	7.93683
ERDMAN_1659	Rv1490	ERDMAN_1659	membrane protein	cell wall and cell processes	1.17234	5.00374
ERDMAN_1691	Rv1517	ERDMAN_1691	GAP family protein	cell wall and cell processes	1.39373	7.19317
ERDMAN_1938	-	ERDMAN_1938	RND family transporter	cell wall and cell processes	5.16145	150.975
ERDMAN_1939	Rv1758	cut1	cutinase family protein	cell wall and cell processes	2.10608	24.4449
ERDMAN_1946	Rv1761c	ERDMAN_1946	DUF5073 domain-containing protein	cell wall and cell processes	1.12732	6.423
ERDMAN_2169	Rv1970	lprM	virulence factor Mce family protein	cell wall and cell processes	1.17026	4.16886
ERDMAN_2251	Rv2038c	ugpC	sn-glycerol-3-phosphate ABC transporter ATP-binding protein UgpC	cell wall and cell processes	1.03213	3.0402
ERDMAN_2252	Rv2039c	ERDMAN_2252	carbohydrate ABC transporter permease	cell wall and cell processes	1.1247	3.76661
ERDMAN_2253	Rv2040c	ERDMAN_2253	sugar ABC transporter permease	cell wall and cell processes	1.08594	4.50896
ERDMAN_2489	Rv2265	ERDMAN_2489	MFS transporter	cell wall and cell processes	1.28951	5.80572
ERDMAN_2538	Rv2316	uspA	sugar ABC transporter permease	cell wall and cell processes	1.14361	4.62131
ERDMAN_2539	Rv2317	uspB	carbohydrate ABC transporter permease	cell wall and cell processes	1.11252	4.35464
ERDMAN_2639	Rv2401A	ERDMAN_2639	hypothetical protein	cell wall and cell processes	1.28261	3.28939
ERDMAN_2800	-	ERDMAN_2800	hypothetical protein	cell wall and cell processes	3.40172	16.8049
ERDMAN_2801	Rv2544	lppB	hypothetical protein	cell wall and cell processes	1.64022	7.55244
ERDMAN_2897	Rv2637	dedA	DedA family protein	cell wall and cell processes	1.25002	9.40929
ERDMAN_2903	Rv2643	arsB	ACR3 family arsenite efflux transporter	cell wall and cell processes	1.87976	20.691
ERDMAN_3074	Rv2806	ERDMAN_3074	hypothetical protein	cell wall and cell processes	1.22037	3.96051
ERDMAN_3106	Rv2833c	ugpB	ABC transporter substrate-binding protein	cell wall and cell processes	1.13431	5.35194
ERDMAN_3107	Rv2834c	ugpE	carbohydrate ABC transporter permease	cell wall and cell processes	1.04417	4.9774
ERDMAN_3150	Rv2873	mpt83	fasciclin domain-containing protein	cell wall and cell processes	0.976232	3.36303
ERDMAN_3306	Rv3017c	esxQ	ESAT-6-like protein EsxQ	cell wall and cell processes	1.42542	5.40354
ERDMAN_3664	Rv3346c	ERDMAN_3664	DUF3017 domain-containing protein	cell wall and cell processes	1.08098	3.42656
ERDMAN_3775	Rv3447c	eccC4	type VII secretion system ESX-4 FtsK/SpoIIIE family ATPase EccC4	cell wall and cell processes	1.14187	3.91869
ERDMAN_3777	Rv3448	eccD4	type VII secretion system ESX-4 subunit EccD4	cell wall and cell processes	1.32138	5.58046
ERDMAN_3963	-	esxL	ESAT-6-like protein EsxI	cell wall and cell processes	2.05619	13.0358
ERDMAN_3964	Rv3620c	esxW	WXG100 family type VII secretion target	cell wall and cell processes	1.60557	8.37347
ERDMAN_3979	Rv3635	ERDMAN_3979	hypothetical protein	cell wall and cell processes	1.02106	3.99002
ERDMAN_4011	Rv3664c	ERDMAN_4011	ABC transporter permease	cell wall and cell processes	1.2884	7.09394
ERDMAN_4012	Rv3665c	dppB	ABC transporter permease	cell wall and cell processes	1.03183	4.04549
ERDMAN_4155	Rv3789	ERDMAN_4155	GtrA family protein	cell wall and cell processes	1.12383	3.86873
ERDMAN_4283	Rv3904c	esxE	ESAT-6 like protein EsxE	cell wall and cell processes	1.11732	3.98725
Q643_RS06290	Rv0114	gmhB	D-glycero-alpha-D-manno-heptose-1,7-bisphosphate 7-phosphatase	Cell wall and cell processes	0.971701	4.64086
ERDMAN_0042	Rv0034	ERDMAN_0042	nuclear transport factor 2 family protein	conserved hypotheticals	1.11915	3.22543
ERDMAN_0140	Rv0121c	ERDMAN_0140	TIGR03668 family PPOX class F420-dependent oxidoreductase	conserved hypotheticals	0.969177	4.42726
ERDMAN_0408	Rv0368c	ERDMAN_0408	VWA domain-containing protein	conserved hypotheticals	1.12351	3.89159
ERDMAN_0412	Rv0372c	ERDMAN_0412	XdhC family protein	conserved hypotheticals	1.15142	4.02249
ERDMAN_0416	-	ERDMAN_0416	XdhC family protein	conserved hypotheticals	1.06013	3.49361
ERDMAN_0418	Rv0378	ERDMAN_0418	hypothetical protein	conserved hypotheticals	1.26717	3.32249
ERDMAN_0427	Rv0387c	ERDMAN_0427	PPE family protein	conserved hypotheticals	1.12512	7.70464
ERDMAN_0436	Rv0395	ERDMAN_0436	hypothetical protein	conserved hypotheticals	1.6389	8.39065
ERDMAN_0437	Rv0396	ERDMAN_0437	hypothetical protein	conserved hypotheticals	1.43413	5.64172
ERDMAN_0444/ERDMAN_1068/ERDMAN_1896/ERDMAN_1933/ERDMAN_2563/ERDMAN_2585/ERDMAN_3082/ERDMAN_3086/ERDMAN_3089/ERDMAN_3643	-	ERDMAN_0444/ERDMAN_1068/ERDMAN_1896/ERDMAN_1933/ERDMAN_2563/ERDMAN_2585/ERDMAN_3082/ERDMAN_3086/ERDMAN_3089/ERDMAN_3643	IS3 family transposase	conserved hypotheticals	1.47393	3.60981
ERDMAN_0677	Rv0614	ERDMAN_0677	hypothetical protein	conserved hypotheticals	1.11888	5.04598
ERDMAN_0844	Rv0762c	ERDMAN_0844	nuclear transport factor 2 family protein	conserved hypotheticals	1.0813	4.73846
ERDMAN_0875	Rv0790c	ERDMAN_0875	transglutaminase domain-containing protein	conserved hypotheticals	0.998477	5.22768
ERDMAN_0927	Rv0837c	ERDMAN_0927	hypothetical protein	conserved hypotheticals	1.01607	4.67817
ERDMAN_1065	-	ERDMAN_1065	-	conserved hypotheticals	1.51034	5.13539
ERDMAN_1070	-	ERDMAN_1070	hypothetical protein	conserved hypotheticals	1.2929	3.85833
ERDMAN_1164	Rv1043c	ERDMAN_1164	trypsin-like peptidase domain-containing protein	conserved hypotheticals	1.13709	6.84451
ERDMAN_1169	-	ERDMAN_1169	hypothetical protein	conserved hypotheticals	1.62224	5.2739
ERDMAN_1218	-	ERDMAN_1218	hypothetical protein	conserved hypotheticals	1.1032	2.71665
ERDMAN_1245	Rv1112	ychF	redox-regulated ATPase YchF	conserved hypotheticals	1.21485	5.35831
ERDMAN_1249	Rv1116A	ERDMAN_1249	hypothetical protein	conserved hypotheticals	1.3265	5.07777
ERDMAN_1270	Rv1134	ERDMAN_1270	hypothetical protein	conserved hypotheticals	1.34499	4.94712
ERDMAN_1441	Rv1290A	ERDMAN_1441	hypothetical protein	conserved hypotheticals	1.00613	2.77289
ERDMAN_1515	Rv1357c	ERDMAN_1515	EAL domain-containing protein	conserved hypotheticals	1.6654	17.8996
ERDMAN_1516	-	ERDMAN_1516	-	conserved hypotheticals	1.20765	4.80508
ERDMAN_1688	Rv1514c	ERDMAN_1688	glycosyltransferase	conserved hypotheticals	1.15374	5.64286
ERDMAN_1838	Rv1673c	ERDMAN_1838	transglutaminase family protein	conserved hypotheticals	1.23699	5.36281
ERDMAN_1840	-	ERDMAN_1840	-	conserved hypotheticals	0.957187	1.45324
ERDMAN_1937	-	ERDMAN_1937	sulfite oxidase	conserved hypotheticals	6.55459	70.6835
ERDMAN_1948	-	ERDMAN_1948	hypothetical protein	conserved hypotheticals	3.26707	27.1789
ERDMAN_2081	Rv1889c	ERDMAN_2081	methyltransferase	conserved hypotheticals	1.04021	4.24005
ERDMAN_2087	-	ERDMAN_2087	-	conserved hypotheticals	1.24818	2.70294
ERDMAN_2147	Rv1949c	ERDMAN_2147	hypothetical protein	conserved hypotheticals	1.21959	4.40091
ERDMAN_2155	Rv1957	ERDMAN_2155	SecB-like chaperone	conserved hypotheticals	1.01063	3.61079
ERDMAN_2203	Rv2000	ERDMAN_2203	NAD(P)/FAD-dependent oxidoreductase	conserved hypotheticals	1.25105	5.30309
ERDMAN_2232	-	ERDMAN_2232	hypothetical protein	conserved hypotheticals	6.42253	40.879
ERDMAN_2233	-	ERDMAN_2233	hypothetical protein	conserved hypotheticals	5.32462	89.409
ERDMAN_2234	Rv2024c	ERDMAN_2234	DEAD/DEAH box helicase	conserved hypotheticals	1.68933	17.5781
ERDMAN_2293	Rv2077A	ERDMAN_2293	hypothetical protein	conserved hypotheticals	1.2399	4.45754
ERDMAN_2396	Rv2179c	ERDMAN_2396	polyadenylate-specific 3'-exoribonuclease AS	conserved hypotheticals	1.33598	7.47833
ERDMAN_2491	Rv2267c	ERDMAN_2491	sulfotransferase	conserved hypotheticals	1.18517	5.11126
ERDMAN_2523	Rv2307A	ERDMAN_2523	hypothetical protein	conserved hypotheticals	1.10095	3.45899
ERDMAN_2529	-	ERDMAN_2529	-	conserved hypotheticals	1.51909	6.28049
ERDMAN_2583	-	ERDMAN_2583	-	conserved hypotheticals	1.37356	4.3984
ERDMAN_2603	Rv2370c	ERDMAN_2603	PucR family transcriptional regulator	conserved hypotheticals	1.1407	4.04053
ERDMAN_2646	Rv2407	ERDMAN_2646	ribonuclease Z	conserved hypotheticals	1.06929	4.26627
ERDMAN_2666	Rv2423	ERDMAN_2666	class I SAM-dependent methyltransferase	conserved hypotheticals	1.22786	5.11126
ERDMAN_2714	Rv2466c	ERDMAN_2714	Rv2466c family mycothiol-dependent reductase	conserved hypotheticals	1.07108	5.31883
ERDMAN_2740	-	ERDMAN_2740	hypothetical protein	conserved hypotheticals	0.989112	2.15861
ERDMAN_2741	Rv2491	ERDMAN_2741	TIGR00725 family protein	conserved hypotheticals	1.49033	6.30021
ERDMAN_2742	Rv2492	ERDMAN_2742	hypothetical protein	conserved hypotheticals	1.29479	4.84004
ERDMAN_2836	Rv2577	ERDMAN_2836	metallophosphoesterase family protein	conserved hypotheticals	1.28191	7.8412
ERDMAN_2894	-	ERDMAN_2894	hypothetical protein	conserved hypotheticals	1.38347	2.84185
ERDMAN_2896	Rv2636	ERDMAN_2896	membrane protein	conserved hypotheticals	1.54477	8.05576
ERDMAN_2901	Rv2641	cadI	glyoxalase/bleomycin resistance/dioxygenase family protein	conserved hypotheticals	3.52856	43.2102
ERDMAN_2932	Rv2670c	ERDMAN_2932	cell division protein ZapE	conserved hypotheticals	1.07745	5.80695
ERDMAN_3040	Rv2774c	ERDMAN_3040	hypothetical protein	conserved hypotheticals	0.978701	3.7399
ERDMAN_3079	Rv2811	ERDMAN_3079	hypothetical protein	conserved hypotheticals	1.11946	3.20668
ERDMAN_3081	Rv2813	ERDMAN_3081	AAA family ATPase	conserved hypotheticals	1.27288	5.13717
ERDMAN_3092	Rv2821c	csm3	CRISPR type III-associated RAMP protein Csm3	conserved hypotheticals	1.0083	2.69694
ERDMAN_3093	Rv2822c	csm2	type III-A CRISPR-associated protein Csm2	conserved hypotheticals	1.55903	4.80332
ERDMAN_3094	Rv2823c	cas10	type III-A CRISPR-associated protein Cas10/Csm1	conserved hypotheticals	1.13423	4.76177
ERDMAN_3198	-	ERDMAN_3198	DEAD/DEAH box helicase	conserved hypotheticals	0.982947	4.60493
ERDMAN_3248	-	ERDMAN_3248	hypothetical protein	conserved hypotheticals	1.04902	5.74969
ERDMAN_3343	Rv3054c	ERDMAN_3343	NAD(P)H-dependent oxidoreductase	conserved hypotheticals	1.20391	3.66618
ERDMAN_3382	Rv3090	ERDMAN_3382	SPFH domain-containing protein	conserved hypotheticals	1.27813	3.66761
ERDMAN_3466	Rv3165c	ERDMAN_3466	hypothetical protein	conserved hypotheticals	1.08648	5.3195
ERDMAN_3490	Rv3188	ERDMAN_3490	DUF2384 domain-containing protein	conserved hypotheticals	1.47949	5.57172
ERDMAN_3491	Rv3189	ERDMAN_3491	RES family NAD+ phosphorylase	conserved hypotheticals	1.30321	6.39988
ERDMAN_3669	-	ERDMAN_3669	hypothetical protein	conserved hypotheticals	1.37368	4.91086
ERDMAN_3714	Rv3395c	ERDMAN_3714	hypothetical protein	conserved hypotheticals	1.02712	6.49626
ERDMAN_3812	-	ERDMAN_3812	cupin domain-containing protein	conserved hypotheticals	1.19405	2.99279
ERDMAN_3885	Rv3541c	chsH1	3-oxo-23,24-bisnorchol-4,17(20)-dien-22-oyl-CoA hydratase subunit beta ChsH1	conserved hypotheticals	1.00288	3.22852
ERDMAN_4051	-	ERDMAN_4051	hypothetical protein	conserved hypotheticals	1.10991	5.0189
ERDMAN_4059	Rv3705A	ERDMAN_4059	hypothetical protein	conserved hypotheticals	1.11075	4.93977
ERDMAN_4060	Rv3706c	ERDMAN_4060	hypothetical protein	conserved hypotheticals	1.21105	4.97352
ERDMAN_4071	Rv3717	ERDMAN_4071	N-acetylmuramoyl-L-alanine amidase	conserved hypotheticals	1.0333	5.06005
ERDMAN_4072	Rv3718c	ERDMAN_4072	SRPBCC family protein	conserved hypotheticals	1.0126	6.50842
ERDMAN_4129	Rv3768	ERDMAN_4129	nuclear transport factor 2 family protein	conserved hypotheticals	0.984987	3.60625
ERDMAN_4153	Rv3787c	ERDMAN_4153	class I SAM-dependent methyltransferase	conserved hypotheticals	1.15955	4.43665
ERDMAN_4162	Rv3796	ERDMAN_4162	MBL fold metallo-hydrolase	conserved hypotheticals	1.08797	5.22006
ERDMAN_4186	Rv3819	ERDMAN_4186	hypothetical protein	conserved hypotheticals	1.71142	9.41983
ERDMAN_4199	Rv3832c	ERDMAN_4199	class I SAM-dependent methyltransferase	conserved hypotheticals	1.08424	6.11972
ERDMAN_4235	Rv3861	ERDMAN_4235	hypothetical protein	conserved hypotheticals	1.60145	9.63771
ERDMAN_4292	Rv3912	rsmA	anti-sigma-M factor RsmA	conserved hypotheticals	1.13963	4.65986
ERDMAN_RS08760	Rv1669	ERDMAN_RS08760	hypothetical protein	conserved hypotheticals	1.20645	5.58452
ERDMAN_RS10220	Rv1951c	ERDMAN_RS10220	hypothetical protein	conserved hypotheticals	1.06044	3.99817
ERDMAN_RS10625	-	ERDMAN_RS10625	hypothetical protein	conserved hypotheticals	1.42965	8.27218
ERDMAN_RS12120	Rv2309A	ERDMAN_RS12120	hypothetical protein	conserved hypotheticals	1.19203	3.92787
ERDMAN_RS17780	-	ERDMAN_RS17780	diterpene synthase	conserved hypotheticals	1.28253	6.21912
ERDMAN_RS21520	-	ERDMAN_RS21520	hypothetical protein	conserved hypotheticals	1.0519	3.12124
ERDMAN_RS21735	Rv2734	ERDMAN_RS21735	DUF5131 family protein	conserved hypotheticals	1.03811	6.63533
ERDMAN_RS22815	-	ERDMAN_RS22815	-	conserved hypotheticals	0.940365	2.32143
ERDMAN_RS22820	-	ERDMAN_RS22820	helix-turn-helix domain-containing protein	conserved hypotheticals	1.10893	2.49237
ERDMAN_RS23000	-	ERDMAN_RS23000	-	conserved hypotheticals	0.990932	4.43665
Q643_RS0104935	-	Q643_RS0104935	Hypothetical protein	conserved hypotheticals	1.07039	1.65483
Q643_RS0105245	-	Q643_RS0105245	hypothetical protein	conserved hypotheticals	0.969368	2.34003
Q643_RS10615	-	Q643_RS10615	hypothetical protein	conserved hypotheticals	1.39395	6.02215
Q643_RS10875	-	Q643_RS10875	hypothetical protein	conserved hypotheticals	1.21254	4.08913
Q643_RS11405	-	Q643_RS11405	hypothetical protein	conserved hypotheticals	1.442	5.88134
Q643_RS25725	-	Q643_RS25725	hypothetical protein	conserved hypotheticals	1.33364	4.62728
ERDMAN_0122	Rv0105c	rpmB	50S ribosomal protein L28	information pathways	1.08793	2.5758
ERDMAN_1854	Rv1688	mpg	DNA-3-methyladenine glycosylase	information pathways	1.1151	5.59212
ERDMAN_2271	Rv2057c	rpmG	50S ribosomal protein L33	information pathways	1.15905	3.5987
ERDMAN_2272	Rv2058c	rpmB	50S ribosomal protein L28	information pathways	1.00988	2.94128
ERDMAN_3020	Rv2755c	hsdS.1	type I restriction endonuclease subunit S	information pathways	1.08932	3.04642
ERDMAN_4201	Rv3834c	serS	serine--tRNA ligase	information pathways	1.07024	5.6546
ERDMAN_0438	Rv0397	ERDMAN_0438	hypothetical protein	insertion seqs and phages	1.56784	5.05386
ERDMAN_0942	Rv0850	ERDMAN_0942	transposase	insertion seqs and phages	1.50119	7.37031
ERDMAN_1288	Rv1945	ERDMAN_1288	HNH endonuclease	insertion seqs and phages	1.07777	7.35041
ERDMAN_1869	Rv1702c	ERDMAN_1869	HNH endonuclease	insertion seqs and phages	1.2267	6.91029
ERDMAN_2912	Rv2647	ERDMAN_2912	hypothetical protein	insertion seqs and phages	0.976661	5.25113
ERDMAN_2917	Rv2653c	ERDMAN_2917	type II toxin-antitoxin system toxin	insertion seqs and phages	1.14141	4.37354
ERDMAN_2918	Rv2654c	ERDMAN_2918	antitoxin	insertion seqs and phages	1.14011	2.41293
ERDMAN_3080	Rv2812	ERDMAN_3080	DDE-type integrase/transposase/recombinase	insertion seqs and phages	1.11196	3.49436
ERDMAN_3226	Rv2943	ERDMAN_3226	IS21-like element ISMbo1 family transposase	insertion seqs and phages	1.01529	6.7292
ERDMAN_3800	Rv1581c	ERDMAN_3800	hypothetical protein	insertion seqs and phages	1.00748	4.98804
ERDMAN_3802	Rv1579c	ERDMAN_3802	hypothetical protein	insertion seqs and phages	1.14878	5.79072
ERDMAN_3983	Rv3638	ERDMAN_3983	transposase	insertion seqs and phages	1.36992	6.1128
ERDMAN_3984	Rv3640c	ERDMAN_3984	IS256-like element IS1553 family transposase	insertion seqs and phages	1.04235	4.81576
ERDMAN_0108	Rv0091	mtn	5'-methylthioadenosine/adenosylhomocysteine nucleosidase	intermediary metabolism and respiration	0.998173	3.3654
ERDMAN_0114	Rv0097	ERDMAN_0114	TauD/TfdA family dioxygenase	intermediary metabolism and respiration	1.61871	9.90273
ERDMAN_0129	Rv0111	ERDMAN_0129	acyltransferase	intermediary metabolism and respiration	1.22736	10.6154
ERDMAN_0154	Rv0132c	fgd2	F420-dependent glucose-6-phosphate dehydrogenase Fgd2	intermediary metabolism and respiration	1.37351	9.44191
ERDMAN_0243	Rv0216	ERDMAN_0243	acyl dehydratase	intermediary metabolism and respiration	1.18251	7.25242
ERDMAN_0357	Rv0322	udgA	UDP-glucose/GDP-mannose dehydrogenase family protein	intermediary metabolism and respiration	0.997877	4.18971
ERDMAN_0362	Rv0327c	cyp135A1	cytochrome P450	intermediary metabolism and respiration	1.38471	7.3512
ERDMAN_0369	Rv0334	rfbA	glucose-1-phosphate thymidylyltransferase RfbA	intermediary metabolism and respiration	1.07394	5.94683
ERDMAN_0410	Rv0370c	ERDMAN_0410	Possible oxidoreductase	intermediary metabolism and respiration	0.9833	3.57422
ERDMAN_0413	Rv0373c	ERDMAN_0413	carbon-monoxide dehydrogenase large subunit	intermediary metabolism and respiration	1.06976	4.32521
ERDMAN_0414	Rv0374c	ERDMAN_0414	(2Fe-2S)-binding protein	intermediary metabolism and respiration	1.42626	6.31278
ERDMAN_0415	Rv0375c	ERDMAN_0415	xanthine dehydrogenase family protein subunit M	intermediary metabolism and respiration	1.07989	3.58709
ERDMAN_0458	Rv0416	thiS	sulfur carrier protein ThiS	intermediary metabolism and respiration	1.31366	5.88048
ERDMAN_0459	Rv0417	thiG	thiazole synthase	intermediary metabolism and respiration	1.1084	4.44263
ERDMAN_0471	Rv0428c	ERDMAN_0471	GCN5-like N-acetyltransferase	intermediary metabolism and respiration	1.17331	8.27218
ERDMAN_0571	Rv0520	ERDMAN_0571	class I SAM-dependent methyltransferase	intermediary metabolism and respiration	1.08321	2.60932
ERDMAN_0572	Rv0521	ERDMAN_0572	hypothetical protein	intermediary metabolism and respiration	1.32423	3.30603
ERDMAN_0618	Rv0565c	ERDMAN_0618	NAD(P)/FAD-dependent oxidoreductase	intermediary metabolism and respiration	1.14557	5.00274
ERDMAN_0683	Rv0620	galK	galactokinase	intermediary metabolism and respiration	1.29474	4.32367
ERDMAN_0845	Rv0763c	ERDMAN_0845	ferredoxin	intermediary metabolism and respiration	1.14961	4.15733
ERDMAN_0847	Rv0765c	ERDMAN_0847	SDR family oxidoreductase	intermediary metabolism and respiration	0.993734	4.81876
ERDMAN_0850	Rv0768	aldA	aldehyde dehydrogenase	intermediary metabolism and respiration	1.1242	5.50835
ERDMAN_0851	Rv0769	ERDMAN_0851	oxidoreductase	intermediary metabolism and respiration	1.0555	4.71824
ERDMAN_0852	Rv0770	ERDMAN_0852	oxidoreductase	intermediary metabolism and respiration	0.999291	3.03655
ERDMAN_0938	Rv0846c	mmcO	multicopper oxidase MmcO	intermediary metabolism and respiration	1.00915	6.21453
ERDMAN_0943	Rv0851c	ERDMAN_0943	SDR family NAD(P)-dependent oxidoreductase	intermediary metabolism and respiration	1.04435	4.89721
ERDMAN_1044	Rv0943c	ERDMAN_1044	DUF4873 domain-containing protein	intermediary metabolism and respiration	1.1156	5.12282
ERDMAN_1171	Rv1050	ERDMAN_1171	SDR family oxidoreductase	intermediary metabolism and respiration	1.24709	4.78964
ERDMAN_1266	-	ERDMAN_1266	MmgE/PrpD family protein	intermediary metabolism and respiration	1.21661	4.48434
ERDMAN_1267	Rv1131	prpC	2-methylcitrate synthase	intermediary metabolism and respiration	1.10612	4.62722
ERDMAN_1275	Rv1138c	ERDMAN_1275	NAD(P)/FAD-dependent oxidoreductase	intermediary metabolism and respiration	0.978646	3.25631
ERDMAN_1476	-	ERDMAN_1476	adenylate/guanylate cyclase domain-containing protein	intermediary metabolism and respiration	2.77576	50.0521
ERDMAN_1699	Rv1523	ERDMAN_1699	class I SAM-dependent methyltransferase	intermediary metabolism and respiration	1.09526	4.76712
ERDMAN_1728	Rv1552	frdA	fumarate reductase (quinol) flavoprotein subunit	intermediary metabolism and respiration	1.1102	5.40721
ERDMAN_1729	Rv1553	sdhB	succinate dehydrogenase iron-sulfur subunit	intermediary metabolism and respiration	1.23605	5.21286
ERDMAN_1730	Rv1554	frdC	fumarate reductase subunit C	intermediary metabolism and respiration	1.09479	3.80568
ERDMAN_1935	-	ERDMAN_1935	phospholipase C	intermediary metabolism and respiration	3.73557	62.9656
ERDMAN_1966	-	cyp144	cytochrome P450	intermediary metabolism and respiration	1.03731	4.48881
ERDMAN_2133	Rv1936	ERDMAN_2133	LLM class flavin-dependent oxidoreductase	intermediary metabolism and respiration	1.06792	4.13326
ERDMAN_2337	Rv2121c	hisG	ATP phosphoribosyltransferase	intermediary metabolism and respiration	1.33104	8.47886
ERDMAN_2338	Rv2122c	hisE	Phosphoribosyl-AMP pyrophosphatase	intermediary metabolism and respiration	1.42337	6.13387
ERDMAN_2543	Rv2321c	rocD2	aspartate aminotransferase family protein	intermediary metabolism and respiration	1.051	5.13397
ERDMAN_2581	-	ERDMAN_2581	phospholipase C	intermediary metabolism and respiration	1.08132	5.94165
ERDMAN_2867	Rv2607	pdxH	pyridoxamine 5'-phosphate oxidase	intermediary metabolism and respiration	1.03794	5.86504
ERDMAN_2929	Rv2667	clpC2	ATP-dependent Clp protease ATP-binding subunit	intermediary metabolism and respiration	1.38757	6.39063
ERDMAN_3019	Rv2754c	thyX	FAD-dependent thymidylate synthase	intermediary metabolism and respiration	1.04791	3.08974
ERDMAN_3030	Rv2765	ERDMAN_3030	dienelactone hydrolase family protein	intermediary metabolism and respiration	1.18525	4.42823
ERDMAN_3152	-	ERDMAN_3152	cytochrome c biogenesis protein DipZ	intermediary metabolism and respiration	1.03215	5.33428
ERDMAN_3405	Rv3109	moaA	GTP 3',8-cyclase MoaA	intermediary metabolism and respiration	1.24289	3.98769
ERDMAN_3406	Rv3110	moaB1	4a-hydroxytetrahydrobiopterin dehydratase	intermediary metabolism and respiration	0.961464	3.52467
ERDMAN_3407	-	moaC	cyclic pyranopterin monophosphate synthase MoaC	intermediary metabolism and respiration	1.41615	3.81306
ERDMAN_3408	Rv3113	ERDMAN_3408	HAD family hydrolase	intermediary metabolism and respiration	1.09306	3.21244
ERDMAN_3565	Rv3251c	rubA	rubredoxin	intermediary metabolism and respiration	0.955288	4.76624
ERDMAN_3811	Rv3470c	ilvB2	thiamine pyrophosphate-binding protein	intermediary metabolism and respiration	1.27604	6.2714
ERDMAN_3904	Rv3559c	ERDMAN_3904	SDR family oxidoreductase	intermediary metabolism and respiration	1.0035	5.13185
ERDMAN_3939	Rv3591c	ERDMAN_3939	alpha/beta hydrolase	intermediary metabolism and respiration	1.07935	4.93322
ERDMAN_4196	Rv3829c	ERDMAN_4196	NAD(P)/FAD-dependent oxidoreductase	intermediary metabolism and respiration	1.42332	6.01883
ERDMAN_RS16385	Rv3112	moaD	molybdopterin synthase sulfur carrier subunit	Intermediary metabolism and respiration	1.7498	7.24845
ERDMAN_RS23170	-	ERDMAN_RS23170	endo-1,4-beta-glucanase	intermediary metabolism and respiration	1.14594	2.55126
ERDMAN_0115	Rv0098	fcoT	hypothetical protein	lipid metabolism	1.42528	6.97446
ERDMAN_0241	-	ERDMAN_0241	fatty-acid--CoA ligase FadD4	lipid metabolism	1.05818	4.87737
ERDMAN_0447	Rv0404	fadD30	long-chain-fatty-acid--AMP ligase FadD30	lipid metabolism	1.02915	4.65691
ERDMAN_0448	Rv0405	pks6	acyltransferase domain-containing protein	lipid metabolism	1.07821	4.96044
ERDMAN_0988	Rv0893c	ERDMAN_0988	class I SAM-dependent methyltransferase	lipid metabolism	1.0539	5.40171
ERDMAN_0990	Rv0895	ERDMAN_0990	wax ester/triacylglycerol synthase family O-acyltransferase	lipid metabolism	1.19909	5.03175
ERDMAN_1081	Rv0974c	accD2	acyl-CoA carboxylase subunit beta	lipid metabolism	1.19486	7.26155
ERDMAN_1082	Rv0975c	fadE13	acyl-CoA dehydrogenase FadE13	lipid metabolism	1.08506	5.76999
ERDMAN_1272	Rv1135A	ERDMAN_1272	acetyl-CoA acetyltransferase	lipid metabolism	1.03228	1.94378
ERDMAN_1704	Rv1528c	papA4	polyketide synthase	lipid metabolism	0.957056	4.23997
ERDMAN_1936	-	ERDMAN_1936	Glycosyltransferase	lipid metabolism	5.05096	84.2906
ERDMAN_2057	Rv1866	ERDMAN_2057	CoA transferase	lipid metabolism	0.993551	3.17473
ERDMAN_2132	Rv1935c	echA13	enoyl-CoA hydratase	lipid metabolism	1.09943	2.56209
ERDMAN_2477	Rv2252	ERDMAN_2477	diacylglycerol kinase	lipid metabolism	1.02018	4.24144
ERDMAN_2616	Rv2381c	mbtD	type I polyketide synthase	lipid metabolism	1.07514	4.42823
ERDMAN_2617	Rv2382c	mbtC	polyketide synthase	lipid metabolism	1.11074	4.42074
ERDMAN_2619	Rv2384	mbtA	(2,3-dihydroxybenzoyl)adenylate synthase	lipid metabolism	1.22441	3.85538
ERDMAN_2621	Rv2386c	mbtI	salicylate synthase	lipid metabolism	1.21666	3.70467
ERDMAN_4156	Rv3790	dprE1	FAD-binding oxidoreductase	lipid metabolism	1.14098	7.91794
ERDMAN_0113	Rv0096	ppe1	PPE family protein	PE/PPE	1.39968	4.93977
ERDMAN_0126	Rv0109	PE_PGRS1	PE family protein	PE/PPE	1.03412	3.20981
ERDMAN_0175	Rv0152c	PE2	PE-PPE domain-containing protein	PE/PPE	1.00655	4.458
ERDMAN_0176	-	PE3	PE family protein, partial	PE/PPE	0.982331	4.40561
ERDMAN_0184	Rv0159c	PE4	PE-PPE domain-containing protein	PE/PPE	0.983775	5.59213
ERDMAN_0185	Rv0160c	ERDMAN_0185	PE-PPE domain-containing protein	PE/PPE	1.50177	7.52077
ERDMAN_0313	-	ERDMAN_0313	PE family protein	PE/PPE	1.14584	6.58048
ERDMAN_0339	Rv0304c	PPE5	PPE family protein	PE/PPE	1.3681	4.35233
ERDMAN_0394	Rv0355c	PPE8	PPE family protein	PE/PPE	1.29016	3.97474
ERDMAN_0812	-	-	PE domain-containing protein	PE/PPE	1.65665	5.6052
ERDMAN_0835	Rv0755c	PPE12	PPE family protein PPE12	PE/PPE	1.04237	5.05892
ERDMAN_1157	Rv1039c	PPE15	PPE family protein	PE/PPE	1.43893	8.43839
ERDMAN_1158	Rv1040c	PE8	PE domain-containing protein	PE/PPE	1.03636	4.65564
ERDMAN_1271	Rv1135c	PPE16	PPE family protein	PE/PPE	1.08972	3.473
ERDMAN_1723	Rv1548c	PPE21	PPE family protein	PE/PPE	1.10556	6.46517
ERDMAN_1930	-	ERDMAN_1930	PPE family protein	PE/PPE	1.14338	5.79072
ERDMAN_1991	Rv1801	ERDMAN_1991	PPE family protein	PE/PPE	1.2294	5.21722
ERDMAN_2109	-	ERDMAN_2109	hypothetical protein, partial	PE/PPE	1.08986	4.87307
ERDMAN_2110	Rv1917c	PPE34	PPE family protein, partial	PE/PPE	1.5527	5.36911
ERDMAN_2587	-	PPE38	PPE family protein PPE38	PE/PPE	1.0214	2.41179
ERDMAN_2735	-	ERDMAN_2735	PE family protein	PE/PPE	1.03452	3.79738
ERDMAN_2895	Rv2634c	PE_PGRS46	PE family protein	PE/PPE	1.05753	4.13899
ERDMAN_3308	Rv3022A	PE29	PE family protein	PE/PPE	1.24442	3.33227
ERDMAN_3389	Rv3097c	lipY	PE domain-containing protein	PE/PPE	0.991365	4.55995
ERDMAN_3661	-	ERDMAN_3661	PPE family protein	PE/PPE	1.41481	8.13448
ERDMAN_3751	-	ERDMAN_3751	PE family protein	PE/PPE	2.0896	14.1036
ERDMAN_3752	-	ERDMAN_3752	PPE family protein	PE/PPE	4.54166	70.146
ERDMAN_3753	-	ERDMAN_3753	hypothetical protein	PE/PPE	4.78245	49.3432
ERDMAN_3877	Rv3533c	PPE62	PPE domain-containing protein	PE/PPE	1.27292	6.71603
ERDMAN_3903	Rv3558	PPE64	PPE family protein	PE/PPE	1.04598	3.9621
ERDMAN_3965	Rv3621c	PPE65	PPE family protein PPE65	PE/PPE	1.01249	3.88493
ERDMAN_3966	Rv3622c	PE32	PE family protein	PE/PPE	1.20443	3.84691
ERDMAN_3996	Rv3650	PE33	PE family protein	PE/PPE	1.29339	4.21388
ERDMAN_RS16630	ERDMAN_RS16630	ERDMAN_RS16630	PPE family protein	PE/PPE	3.43915	54.9437
Q643_RS06470	Q643_RS06470	Q643_RS06470	PE-PPE domain-containing protein	PE/PPE	0.996865	5.26462
Q643_RS07130	Q643_RS07130	Q643_RS07130	PE family protein, partial	PE/PPE	1.05133	5.51303
ERDMAN_0028	Rv0022c	whiB5	WhiB family transcriptional regulator	regulatory proteins	1.39284	6.13536
ERDMAN_0386	Rv0348	mosR	transcriptional regulator	regulatory proteins	1.02078	4.60565
ERDMAN_0661	Rv0601c	ERDMAN_0661	two component system sensor kinase HK2	regulatory proteins	1.31661	5.01157
ERDMAN_0662	Rv0602c	tcrA	response regulator transcription factor	regulatory proteins	1.42089	4.73617
ERDMAN_0810	-	ERDMAN_0810	transcriptional regulator	regulatory proteins	1.0203	2.7773
ERDMAN_0811	Rv0737	ERDMAN_0811	MarR family transcriptional regulator	regulatory proteins	1.49143	6.02705
ERDMAN_0989	Rv0894	ERDMAN_0989	hypothetical protein	regulatory proteins	1.11692	4.58331
ERDMAN_1170	Rv1049	ERDMAN_1170	winged helix-turn-helix transcriptional regulator	regulatory proteins	1.11766	5.89842
ERDMAN_1265	Rv1129c	ERDMAN_1265	XRE family transcriptional regulator	regulatory proteins	1.1603	4.81876
ERDMAN_1517	Rv1358	ERDMAN_1517	LuxR family transcriptional regulator	regulatory proteins	1.13508	4.74835
ERDMAN_1839	Rv1674c	ERDMAN_1839	metalloregulator ArsR/SmtB family transcription factor	regulatory proteins	1.00444	3.14269
ERDMAN_1841	Rv1675c	cmr	Crp/Fnr family transcriptional regulator	regulatory proteins	0.974167	3.00665
ERDMAN_2900	Rv2640c	ERDMAN_2900	helix-turn-helix transcriptional regulator	regulatory proteins	1.41617	11.9343
ERDMAN_2902	Rv2642	ERDMAN_2902	helix-turn-helix transcriptional regulator	regulatory proteins	2.72757	50.7567
ERDMAN_3468	Rv3167c	ERDMAN_3468	TetR/AcrR family transcriptional regulator	regulatory proteins	1.00213	2.69751
ERDMAN_3652	Rv3334	ERDMAN_3652	heavy metal-responsive transcriptional regulator	regulatory proteins	1.09821	3.90939
ERDMAN_RS20365	-	whiB6	transcriptional regulator	regulatory proteins	1.45886	6.91784
ERDMAN_0352	MTB000004	glyU	tRNA-Gly (CCC)	Stable rnas	1.13186	2.49447
ERDMAN_0620	MTB000005	tyrT	tRNA-Tyr (GTA)	Stable rnas	1.17951	3.90959
ERDMAN_2771	MTB000034	lysU	tRNA-Lys (CTT)	Stable rnas	1.97665	5.953
ERDMAN_3279	MTB000040	glnU	tRNA-Gln (CTG)	Stable rnas	1.02106	3.66188
Q643_RS12580	MTB000022	leuW	tRNA-Leu (TAG)	Stable rnas	1.30502	4.56962
Q643_RS13875	MTB000023	leuV	tRNA-Leu (CAA)	Stable rnas	1.70912	8.95338
Q643_RS14340	MTB000024	proT	tRNA-Pro (GGG)	Stable rnas	1.31382	3.88699
Q643_RS16430	MTB000025	leuU	tRNA-Leu (GAG)	Stable rnas	1.43507	4.01641
Q643_RS17225	MTB000028	metV	tRNA-Met (CAT)	Stable rnas	1.57755	6.70001
Q643_RS17410	MTB000029	asnT	tRNA-Asn (GTT)	Stable rnas	1.25181	2.84604
Q643_RS18045	MTB000030	proU	tRNA-Pro (TGG)	Stable rnas	1.55339	6.13528
Q643_RS18050	MTB000031	glyV	tRNA-Gly (TCC)	Stable rnas	1.1592	2.69088
Q643_RS18295	MTB000033	hisT	tRNA-His (GTG)	Stable rnas	1.39784	5.92341
Q643_RS24700	MTB000050	serU	tRNA-Ser (TGA)	Stable rnas	1.39079	5.22653
ERDMAN_0639	Rv0581	vapB26	CopG family transcriptional regulator	virulence, detoxification, adaptation	1.61906	14.9994
ERDMAN_0640	Rv0582	vapC26	PIN domain-containing protein	virulence, detoxification, adaptation	1.25771	12.0943
ERDMAN_0827	Rv0748	vapB31	ribbon-helix-helix protein, CopG family	virulence, detoxification, adaptation	1.13163	7.4336
ERDMAN_2135	Rv1938	ephB	alpha/beta hydrolase	virulence, detoxification, adaptation	1.07103	5.39242
ERDMAN_2154	Rv1956	higA	helix-turn-helix transcriptional regulator	virulence, detoxification, adaptation	1.0432	2.99153
ERDMAN_2163	Rv1964	yrbE3A	ABC transporter permease	virulence, detoxification, adaptation	1.32874	5.75315
ERDMAN_2164	Rv1965	yrbE3B	ABC transporter permease	virulence, detoxification, adaptation	1.19237	4.44451
ERDMAN_2165	Rv1966	-	MCE family protein	virulence, detoxification, adaptation	1.42197	5.85536
ERDMAN_2167	Rv1968	mce3C	virulence factor Mce family protein	virulence, detoxification, adaptation	1.21214	3.42837
ERDMAN_2170	Rv1971	mce3F	MCE family protein	virulence, detoxification, adaptation	1.30193	5.26461
ERDMAN_2182	ERDMAN_2182	-	antitoxin VapB36	virulence, detoxification, adaptation	1.10324	5.98194
ERDMAN_2783	ERDMAN_2783	-	MazE_antitoxin	Virulence, detoxification, adaptation	1.33921	3.43514
ERDMAN_2802	Rv2545	vapB18	type II toxin-antitoxin system VapB family antitoxin	virulence, detoxification, adaptation	1.03528	3.54786
ERDMAN_3140	Rv2863	vapC23	type II toxin-antitoxin system VapC family toxin	virulence, detoxification, adaptation	1.04079	3.39882
ERDMAN_3679	Rv3357	relJ	type II toxin-antitoxin system Phd/YefM family antitoxin	virulence, detoxification, adaptation	1.13984	2.48071
ERDMAN_3680	Rv3358	relK	Txe/YoeB family addiction module toxin	virulence, detoxification, adaptation	1.40279	4.02429
ERDMAN_3841	Rv3500c	yrbE4B	ABC transporter permease	virulence, detoxification, adaptation	1.01325	5.60551
ERDMAN_RS22590	Rv1955	higB	type II toxin-antitoxin system RelE/ParE family toxin	virulence, detoxification, adaptation	1.23689	3.43306
