# Supplementary material for: ResR/McdR-regulated protein translation machinery contributes to drug resilience in Mycobacterium tuberculosis
Source: Commun Biol. 2023 Jul 11;6:708. doi: 10.1038/s42003-023-05059-8 (PMC10336103; doi:10.1038/s42003-023-05059-8)
Supplement: Supplementary file 5 — Supplementary Data 3 [file 42003_2023_5059_MOESM5_ESM.xlsx]

## Sheet: Suppl. Data 3
Supplementary Data 3: Analysis of ResR/McdR-recognition sequence in the upstream regions of its regulons (AATNACA-N4-TGTNATT with 2 mismatches in either arm)
Gene ID	Orthologue in Mtb H37Rv	Name	log2 Fold Change	Position from ATG	Description	Pattern sequence
ERDMAN_0024	Rv0019c	fhaB	-0.995	-225	CONSERVED PROTEIN WITH FHA DOMAIN	tcgcagacctgaactccaccaacggcaccactgttaacaatgcaccggtacaggagtg
ERDMAN_0096	Rv0080	ERDMAN_0096	-2.751	-120	CONSERVED HYPOTHETICAL PROTEIN	gaccgggcgcgcgaacatggactgccattcctgtttttcaccgaccaggccaccggcc
ERDMAN_0154	Rv0132c	fgd2	1.384	-176	PUTATIVE F420-DEPENDENT GLUCOSE-6-PHOSPHATE DEHYDROGENASE FGD2	tcgttcgacagtaaccagctcatgaccggatcgtcatagaacgcccgggccatggtgc
				-465		gtcgctgccgatggcggccagataccagtggggttcttcgggatgcacacgcatcatc
ERDMAN_0200	Rv0175	ERDMAN_0200	-1.301	-308	PROBABLE CONSERVED MCE ASSOCIATED MEMBRANE PROTEIN	tggtgattccggcgccctcgatcaacaccggtttgaatccggcgcccgccgatcaggt
ERDMAN_0216	Rv0191	ERDMAN_0216	1.323	-313	PROBABLE CONSERVED INTEGRAL MEMBRANE PROTEIN	cgcgaatgatcgaggaagacaagtactgcattgacgttctgacccagatcagcgccgt
ERDMAN_0256	Rv0229c	ERDMAN_0256	-1.403	-113	POSSIBLE CONSERVED MEMBRANE PROTEIN WITH PIN DOMAIN	cgaattggcattacctccacatccacaacgacgtcatccccgcactgaagcagcacgg
ERDMAN_0313	Rv0278c	PE_PGRS3	1.163	-36	PE-PGRS FAMILY PROTEIN	ggtgacgttccccgggtcggcatgacagagcggtcatgcgtattgggaggtgtcagat
				-87		ccccaggtgttgtcgctggaaatgggatgcttcttactgccgatttttgctggtgacg
				-402		gcggcgccggcgggtttggcgctgacaccggtgggaattcgagctcggtccccaacgc
ERDMAN_0314	Rv0280	PPE3	-2.809	-42	PPE FAMILY PROTEIN	ccgtggtgtggaatagtggtaatgaaaatcatgttcatcagtcctctgtggtgtttac
				-272		atctgacacctcccaatacgcatgaccgctctgtcatgccgacccggggaacgtcacc
ERDMAN_0448	Rv0405	pks6	1.082	-195	PROBABLE MEMBRANE BOUND POLYKETIDE SYNTHASE PKS6	actgagcatgggcccgataaagtgactattatggatttctcgacgatcaaaaggctgg
ERDMAN_0471	Rv0428c	ERDMAN_0471	1.181	-206	GCN5-RELATED N-ACETYLTRANSFERASE	gagtcaccggactcgacgccgatggcagtccggtcagtatcgagggcaccggcctgtt
ERDMAN_0483	Rv0440	groEL2	-1.309	-194	60 KDA CHAPERONIN 2 GROEL2 (PROTEIN CPN60-2) (GROEL PROTEIN 2) (65 KDA ANTIGEN) (HEAT SHOCK PROTEIN 65) (CELL WALL PROTEIN A) (ANTIGEN A)	actcggcataggcgagtgctaagaataacgttggcactcgcgaccggtgagtgctagg
ERDMAN_0521	Rv0475	hbhA	-1.15	-31	IRON-REGULATED HEPARIN BINDING HEMAGGLUTININ HBHA (ADHESIN)	caaagatgtaagaacgccgatatcagaaaatagttaatgaaaggaatacccatggctg
ERDMAN_0534	Rv0488	ERDMAN_0534	1.083	-66	PROBABLE CONSERVED INTEGRAL MEMBRANE PROTEIN	acaatttgcgcgttcaagtcattggcatgcatgtgatggtttagcgttccgctgtgcc
ERDMAN_0571	Rv0520	ERDMAN_0571	1.129	-453	POSSIBLE METHYLTRANSFERASE/METHYLASE (FRAGMENT)	ctctggccgggcggcatggagatcacccagttggtcttgatgcctccgcgagccgccg
ERDMAN_0689	Rv0625c	ERDMAN_0689	-1.05	-353	PROBABLE CONSERVED TRANSMEMBRANE PROTEIN	tcctcggtcgtgtcgccggcaaggaccgcgaggtcgttacggagcccgggatcggctt
ERDMAN_0702	Rv0634B	rpmG2	-1.034	-176	PROBABLE 50S RIBOSOMAL PROTEIN L33 RPMG2	agcgtttccatggtaaggaaaaggtcaacggttcgattccgttagggggctcggcgga
ERDMAN_0725	Rv0655	mkl	-1.469	-167	POSSIBLE RIBONUCLEOTIDE-TRANSPORT ATP-BINDING PROTEIN ABC TRANSPORTER MKL	acccgtcggcgcgtgcagaagatgacgggattctcatgggctacggctggcaccgcgg
ERDMAN_0756	Rv0685	tuf	-1.238	-50	PROBABLE IRON-REGULATED ELONGATION FACTOR TU TUF (EF-TU)	acgaccgcggcataactgaaaacatcaacactgcttttataagcactaacaagtccag
				-47		accgcggcataactgaaaacatcaacactgcttttataagcactaacaagtccaggag
ERDMAN_0778	Rv0706	rplV	-1.424	-203	PROBABLE 50S RIBOSOMAL PROTEIN L22 RPLV	tcgatgtccagaacgagaagaacaccaagcaggtcatcaagacctggtcgcgtcggtc
ERDMAN_0780	Rv0708	rplP	-1.5	-225	PROBABLE 50S RIBOSOMAL PROTEIN L16 RPLP	ggatcggtgtgaaggtgtggatctacaagggtgacatcgtgggcggcaaacgtgaatt
ERDMAN_0787	Rv0714	rplN	-1.226	-197	PROBABLE 50S RIBOSOMAL PROTEIN L14 RPLN	gatctgccctggtggggcggactcacattagcgaaattttgcgctgagtaggtcgtcc
ERDMAN_0870	Rv0787	ERDMAN_0870	-0.996	-409	HYPOTHETICAL PROTEIN	atatccgctagttgtggccgcttgacataggagctattgctcgcgctagaaggtgacc
ERDMAN_1005	Rv0909	ERDMAN_1005	-1.263	-206	CONSERVED HYPOTHETICAL PROTEIN	ctcccatcatggtccgggaaatcaacatcggtgagatccccctaggcctcaggctggg
ERDMAN_1187	Rv1065	ERDMAN_1187	-1.037	-340	CONSERVED HYPOTHETICAL PROTEIN	atccatccacagccttgcggcgtgacaggcctggtaatactcctcctcggtcgattcc
ERDMAN_1288	Rv1945	ERDMAN_1288	1.094	-245	CONSERVED HYPOTHETICAL PROTEIN	caccggcaggcagccacgccaatgacaccgcggtgatcggttcggcggattccgccgc
				-46		atcactgatcattccgagcctatgacggcccggttcttgtcagtggtgcttcgtagaa
ERDMAN_1356	Rv1211	ERDMAN_1356	-1.524	-62	CONSERVED HYPOTHETICAL PROTEIN	cctgatgaacccgaatagggaacaataggggggtgatttggcagttcaatgtcgggta
ERDMAN_1458	Rv1305	atpH	-1.099	-441	PROBABLE ATP SYNTHASE DELTA CHAIN ATPH	ccagcaacttcctcattcccaacggcacgtttttcgttgtgctggccatcttcctggt
ERDMAN_1459	Rv1306	atpE	-1.317	-375	PROBABLE ATP SYNTHASE C CHAIN ATPE (LIPID-BINDING PROTEIN) (DICYCLOHEXYLCARBODIIMIDE-BINDING PROTEIN)	cgcttttcgtgttcgtctgctaccacacggccggtatttggcggcgcggtattgtcgg
				-103		caggccttcatttttgcgctgctgacaattttgtacttcagccaagcgatggagctcg
ERDMAN_1460	Rv1307	atpF	-1.037	-379	PROBABLE ATP SYNTHASE B CHAIN ATPF
ERDMAN_1469	MTB000019	rrs	-1.417	-124	ribosomal RNA 16S	ctcaatagtgtgtttggtggtttcacatttttgttgttatttttggccatgctcttga
ERDMAN_1688	Rv1514c	ERDMAN_1688	1.18	-451	CONSERVED HYPOTHETICAL PROTEIN	tggaaaccctctcgtcggtaacgaacaagctgctgattctccagacgcacttctcgat
ERDMAN_1730	Rv1554	frdC	1.133	-170	PROBABLE FUMARATE REDUCTASE [MEMBRANE ANCHOR SUBUNIT] FRDC (FUMARATE DEHYDROGENASE) (FUMARIC HYDROGENASE)	cgcgcgaccaaggtgcggcggatcgcagggatgtcctggccgcggccgacggcgcttg
ERDMAN_1804	Rv1639c	ERDMAN_1804	-2.244	-136	CONSERVED HYPOTHETICAL MEMBRANE PROTEIN	ccggcggcttgggcatgggcattgaccgggtggtcatgctgatcactgggcgcagcat
ERDMAN_1841	Rv1675c	cmr	1.007	-310	PROBABLE TRANSCRIPTIONAL REGULATORY PROTEIN	gacaggccgcgaaccgccgaaactgcaggtgtgtccttccggtcgcagccgggacgtc
				-409		cgtcggccgccgaatgaaaaaacaccacctcggtgattccactgtccgcaacctcttg
ERDMAN_1843	Rv1677	dsbF	-1.076	-480	PROBABLE CONSERVED LIPOPROTEIN DSBF	gacgtcccggctgcgaccggaaggacacacctgcagtttcggcggttcgcggcctgtc
				-381		caagaggttgcggacagtggaatcaccgaggtggtgttttttcattcggcggccgacg
ERDMAN_1848	Rv1682	ERDMAN_1848	-1.34	-34	Probable coiled-coil structural protein	tcgtaagggattccggtaaggaacacagtcaagttcttgcacgcgtcggcggcagtgt
ERDMAN_1854	Rv1688	mpg	1.149	-376	POSSIBLE 3-METHYLADENINE DNA GLYCOSYLASE MPG	gcgaagtagcggatgttgtcgatcacccgcaggtcgttgtaaatggtcgggtcctgag
ERDMAN_1908	Rv1734c	ERDMAN_1908	-2.177	-358	CONSERVED HYPOTHETICAL PROTEIN	cgcacgccatcggggccgctgatgacacccatgccatcatctgccgcccgccgcggtc
ERDMAN_2002	Rv1812c	ERDMAN_2002	-2.684	-477	PROBABLE DEHYDROGENASE	tagaaaagtgcggtgacaagacttgcaaagtggttagtcgcttcaccaggtgcggcgc
ERDMAN_2003	Rv1813c	ERDMAN_2003	-3.274	-449	CONSERVED HYPOTHETICAL PROTEIN	tccattcgagaatcagcagcaatagaaaacatggaatggcgaacagtaccgggtcccg
ERDMAN_2109	Rv1917c	PPE34	1.127	-499	PPE FAMILY PROTEIN	tagccggctcgggctaccagaactacggtggtcttatctccggcttctccaaccttgg
ERDMAN_2110	Rv1917c	PPE34	1.557
ERDMAN_2133	Rv1936	ERDMAN_2133	1.09	-148	POSSIBLE MONOOXYGENASE	ccaacatgtccatagccaatacgcacatgagagtgatcgatatagacaaattcccatg
ERDMAN_2164	Rv1965	yrbE3B	1.229	-96	CONSERVED HYPOTHETICAL INTEGRAL MEMBRANE PROTEIN YRBE3B	ccggagtcggccgggcggtgaacgaaaccgtggtgtttgccttcatcgtcttgttcgt
ERDMAN_2199	Rv1996	ERDMAN_2199	-2.406	-97	CONSERVED HYPOTHETICAL PROTEIN	gagccagttcacccccagctaaagacactaatgcccttgggttagggaccatcgcctc
ERDMAN_2348	Rv2131c	cysQ	-1.058	-93	POSSIBLE MONOPHOSPHATASE CYSQ	gcgagactgaccgtggttcgcatcccactattgtgcatcaagatgcgaattatagagc
ERDMAN_2381	Rv2162c	PE_PGRS38	-1.441	-383	PE-PGRS FAMILY PROTEIN	ccggaatcgccactgccgacaatccccgctacgtgatcggcatcatgttggacaaccc
ERDMAN_2389	Rv2172c	ERDMAN_2389	-1.106	-148	CONSERVED HYPOTHETICAL PROTEIN	cacacaagttgcttcgactaactgactatttcgtgtttatgctgtcttcagcgccctt
ERDMAN_2396	Rv2179c	ERDMAN_2396	1.345	-388	CONSERVED HYPOTHETICAL PROTEIN	gtggtgctgcaaaccaccctgatcgcaggattggtcttgacgttgccgttggcggtgg
ERDMAN_2412	Rv2194	qcrC	-1.035	-68	Probable Ubiquinol-cytochrome C reductase QcrC(cytochrome C subunit)	gacatcgtgtggatcgcgctattcaccgtgatctatttcatccgatgagccggcgtcc
ERDMAN_2469	Rv2244	acpM	-2.05	-56	MEROMYCOLATE EXTENSION ACYL CARRIER PROTEIN ACPM	accgcggactcggccagaacaaccacatacccgtcagttcgatttgtacacaacatat
ERDMAN_2472	Rv2247	accD6	-2.429	-105	ACETYL/PROPIONYL-CoA CARBOXYLASE (BETA SUBUNIT) ACCD6	cgggtgaaccgcgaccgggcaattaccggtatgcgatcaataactcgttcggattcgg
ERDMAN_2523	Rv2307A	ERDMAN_2523	1.109	-411	HYPOTHETICAL GLYCINE RICH PROTEIN	caggtgttgagaaaatgtataaaaatagtattgctatcgcaatcggtacattgactat
ERDMAN_2577	Rv2347c	esxJ	-1.24	-105	ESAT-6 LIKE PROTEIN ESXJ (ESAT-6 LIKE PROTEIN 2)	tcactcgtttgaggccagcaattaaccgttgagtcataacctgtccgccacgcggcca
ERDMAN_2617	Rv2382c	mbtC	1.133	-454	POLYKETIDE SYNTHETASE MBTC (POLYKETIDE SYNTHASE)	ctccgctgacgctgttcggccattgcatgggtgcgatagtggccttcgagttcgctcg
ERDMAN_2627	Rv2391	sirA	-2.094	-380	Ferredoxin-dependent sulfite reductase SirA	tgacctcgatcactatccgctaagacaactatctcagtagtcatatttggtcacatct
				-371		tcactatccgctaagacaactatctcagtagtcatatttggtcacatctgtcactcct
ERDMAN_2628	Rv2392	cysH	-1.713	-252	PROBABLE 3'-PHOSPHOADENOSINE 5'-PHOSPHOSULFATE REDUCTASE CYSH (PAPS REDUCTASE, THIOREDOXIN DEP.) (PADOPS REDUCTASE) (3'- PHOSPHOADENYLYLSULFATE REDUCTASE) (PAPS SULFOTRANSFERASE)	aactcatgtgcgcgaattcaaatcgccgacatcggattcaagggacagatgatcgacg
ERDMAN_2629	Rv2393	che1	-1.627	-146	Ferrochelatase	tgcaggaatacattgccgacaacgacgtgctggttaatccgcttgtgcgggaaggcta
ERDMAN_2704	Rv2457c	clpX	-1.18	-119	PROBABLE ATP-DEPENDENT CLP PROTEASE ATP-BINDING SUBUNIT CLPX	gagaggcgtgaacaccctgaaatctctaggacgctattcggtgctaacggtcgcgggg
ERDMAN_2884	Rv2624c	ERDMAN_2884	-3.53	-410	CONSERVED HYPOTHETICAL PROTEIN	atacggctcccggatggatcaatgtcgaggatttcatccagcgttacgtgcttggtga
ERDMAN_2959	Rv2696c	ERDMAN_2959	-1.117	-210	CONSERVED HYPOTHETICAL ALANINE AND GLYCINE AND VALINE RICH PROTEIN	gtggtacatcgcggtgaccgaatcgcccagttgctagtgcaacgggttgagttggtcg
ERDMAN_2966	Rv2703	sigA	-1.012	-239	RNA POLYMERASE SIGMA FACTOR SIGA (SIGMA-A)	cagtagtgcccgcggccctgcagaacaccgccggaattgtcggtgcggccatggcctc
				-90		agcgcgcgagtattcacgctgatatcaacgccgacattcgacatagcagacactttcg
ERDMAN_3010	Rv2745c	clgR	-1.271	-314	POSSIBLE TRANSCRIPTIONAL REGULATORY PROTEIN	atcctgacccgcgaactcggagtgaccgttttgaggttggcggttattaggcgcggtg
ERDMAN_3074	Rv2806	ERDMAN_3074	1.238	-194	POSSIBLE MEMBRANE PROTEIN	tgatgggcatgccgtgcggcaagtacctggtggtcatgcatgacctgtggttgccgct
				-429		gctgccgatcgatcgcctcgaatggcctcgttgttgttgtcgtcggtgatggggaggg
ERDMAN_3106	Rv2833c	ugpB	1.15	-479	PROBABLE Sn-GLYCEROL-3-PHOSPHATE-BINDING LIPOPROTEIN UGPB	tcgccgcgttgatggtgcccaaccagatcaccgtgatttccaactacgcgctgatctc
ERDMAN_3159	Rv2882c	frr	-1.083	-225	RIBOSOME RECYCLING FACTOR FRR (RIBOSOME RELEASING FACTOR) (RRF)	tcaacctgctgaccgatggcaatatcgcccgtgctgttcggggtgagaagatcggaac
ERDMAN_3161	Rv2883c	pyrH	-1.024	-182	PROBABLE URIDYLATE KINASE PYRH (UK) (URIDINE MONOPHOSPHATE KINASE) (UMP KINASE)	tacccggttcagaacagaactattccaactttgttgctcgagcgatgctcacaccttg
ERDMAN_3162	Rv2884	ERDMAN_3162	-1.842	-70	PROBABLE TRANSCRIPTIONAL REGULATORY PROTEIN	caaggtgtgagcatcgctcgagcaacaaagttggaatagttctgttctgaaccgggta
ERDMAN_3169	Rv2890c	rpsB	-1.54	-260	PROBABLE 30S RIBOSOMAL PROTEIN S2 RPSB	ccgccgcccgttttgtggacaatgtcgtcgctgtggattccgctgccgggaaaatcac
ERDMAN_3184	Rv2903c	lepB	-1.045	-400	PROBABLE SIGNAL PEPTIDASE I LEPB (SPASE I) (LEADER PEPTIDASE I).	ccccaaggatggtcatttccaatgaaccggctggacttcgtcgacaagccgtcgttgc
ERDMAN_3200	Rv2919c	glnB	-1.494	-219	PROBABLE NITROGEN REGULATORY PROTEIN P-II GLNB	agtgttctcgtctactctggaatcatcaccctgatcttggcattgatcctgaaattca
ERDMAN_3211	Rv2930	fadD26	-1.265	-152	FATTY-ACID-CoA LIGASE FADD26 (FATTY-ACID-COA SYNTHETASE) (FATTY-ACID-CoA SYNTHASE)	gctgcgcagacatgctgcggaagcagaactgcgtaatcgtcaggtggcttggtcagtt
ERDMAN_3276	Rv2990c	ERDMAN_3276	-1.502	-116	HYPOTHETICAL PROTEIN	ccgccagcttcagccgtgaggaagacatcacagtggttactccgaggaagcacccacg
ERDMAN_3315	Rv3029c	fixA	-1.973	-100	PROBABLE ELECTRON TRANSFER FLAVOPROTEIN (BETA-SUBUNIT) FIXA (BETA-ETF) (ELECTRON TRANSFER FLAVOPROTEIN SMALL SUBUNIT) (ETFSS)	tgtgagggcgcaccacgcgaacttaccgaatagtaatatcgctgtgcggttgcaaaac
ERDMAN_3342	Rv3053c	nrdH	-1.272	-295	PROBABLE GLUTAREDOXIN ELECTRON TRANSPORT COMPONENT OF NRDEF (GLUTAREDOXIN-LIKE PROTEIN) NRDH	agccaggcttacgaccagggaatttcgaaaatgttattcagaacatcttgtatctctt
ERDMAN_3435	Rv3136	PPE51	-1.707	-331	PPE FAMILY PROTEIN	agttagcatccgcagcagagaactacggctcggtgattgcgcgtctgaccggtatgca
				-88		tcgtcgaaacggccagtgccagcaacaccgctggcactccaccttgacccattcagtt
ERDMAN_3439	Rv3139	fadE24	-2.352	-69	PROBABLE ACYL-CoA DEHYDROGENASE FADE24	ccggatgtgaacaacttaacaagcacccctatcttactccggagtaagatagggtggt
ERDMAN_3460	Rv3159c	PPE53	3.46	-274	PPE FAMILY PROTEIN	gacgagatcgtcgagttcgcgatgacggcgctgttgtcggaccctgatcggctagccg
ERDMAN_3532	Rv3219	whiB1	-1.432	-274	PROBABLE TRANSCRIPTIONAL REGULATORY PROTEIN WHIB-LIKE WHIB1	agaaagcggatctgagctgcagaaacaaagatgtgatgggtgtgcgacacaaacgttg
				-154		tgagatagcccacgcgcttacgtaacactattgacatctgttgagcctgtgaaacgat
ERDMAN_3652	Rv3334	ERDMAN_3652	1.137	-219	PROBABLE TRANSCRIPTIONAL REGULATORY PROTEIN (PROBABLY MERR-FAMILY)	gcatgggcgcctgccgacggaatcagcggatggtcatagtggcgtcgggcgccaggcc
ERDMAN_3751	Rv2431c	PE25	2.07	-114	PE FAMILY PROTEIN	cccttcgtctgttggataattatgccagtgaagtcgttgcgttttctcaacgtgggca
ERDMAN_3783	Rv3455c	truA	-1.219	-400	PROBABLE TRNA PSEUDOURIDINE SYNTHASE A TRUA (PSEUDOURIDYLATE SYNTHASE I) (PSEUDOURIDINE SYNTHASE I) (URACIL HYDROLYASE)	gcgaggtgctcaagaagctccgtgacaaggatgtggtgcataccttgttcgccgagat
ERDMAN_3787	Rv3459c	rpsK	-1.345	-321	PROBABLE 30S RIBOSOMAL PROTEIN S11 RPSK	agcggatggaggtcgccctgacctacatctttggcatcggccgtacccgctcgaacga
ERDMAN_3802	Rv1579c	ERDMAN_3802	1.168	-231	Probable phiRv1 phage protein	cacgccgaactgcggcgacgaatcgccgacatggctttcaacgccgatgtcggtatgg
ERDMAN_3811	Rv3470c	ilvB2	1.292	-230	PROBABLE ACETOLACTATE SYNTHASE (LARGE SUBUNIT) ILVB2 (AHAS) (ACETOHYDROXY-ACID SYNTHASE LARGE SUBUNIT) (ALS)	ggcaccgattgcaagccaccgatgagatctattttgttctctcggggcgcgggctggt
ERDMAN_3853	Rv3511	PE_PGRS55	-1.227	-126	PE-PGRS FAMILY PROTEIN	tcgcctttttgcccatcccaaattacacgggtggtactcacgagaaagcttggacgta
ERDMAN_3960	Rv3616c	espA	-2.14	-112	CONSERVED HYPOTHETICAL ALANINE AND GLYCINE RICH PROTEIN	ctgacgatctgcttagcatgaaaaaaactgttgacatcggccaagcatgacagccaga
ERDMAN_3965	Rv3621c	PPE65	1.04	-466	PPE FAMILY PROTEIN	ggaatttcaaaagctacggaaatgcccttgaagtaaatgaattgttattgacttagcc
ERDMAN_3966	Rv3622c	PE32	1.255	-157	PE FAMILY PROTEIN	ggaatttcaaaagctacggaaatgcccttgaagtaaatgaattgttattgacttagcc
ERDMAN_3996	Rv3650	PE33	1.328	-74	PE FAMILY PROTEIN	gtcttagccgatgtgatgcacttgacatcagtgtcttcggcctatcacgtagtggtcg
ERDMAN_4006	Rv3660c	ssd	-1.387	-119	CONSERVED HYPOTHETICAL PROTEIN	acagttgcacgtctgtccccaattgcgcctttgggactggtgtcccacaccatggacc
ERDMAN_4011	Rv3664c	dppC	1.314	-119	PROBABLE DIPEPTIDE-TRANSPORT INTEGRAL MEMBRANE PROTEIN ABC TRANSPORTER DPPC	gtgctggtgctgatctacctgatcaccaatctgttggtggatctgctgtatgcggccc
ERDMAN_4059	Rv3705A	ERDMAN_4059	1.148	-60	CONSERVED HYPOTHETICAL PROLINE RICH PROTEIN	ggcaccgggctgcaccagttcatggcacgtttgtaaccgcaaccctttacggtggttg
ERDMAN_4162	Rv3796	ERDMAN_4162	1.109	-251	CONSERVED HYPOTHETICAL PROTEIN	actaacggcggcctgctcgggatcaccgacctgttgctgcgggcccacgtcatggcca
ERDMAN_4192	Rv3825c	pks2	-1.496	-443	PROBABLE POLYKETIDE SYNTHASE PKS2	ccggcctgtaaagcgcccagaaaagcaacaatataatcgagtccttgtggggccaata
ERDMAN_4196	Rv3829c	ERDMAN_4196	1.44	-66	PROBABLE DEHYDROGENASE	atctccgacacctggaccaccctcacagtttcgtcataattgacaaaacatcgagcgc
				-271		cgccgatgccatccaggcccaattgcggcgacgtaactgcgatatcgcgggtgcaccc
Q643_RS06290	Rv0114	gmhB	0.997	-100	POSSIBLE D-ALPHA,BETA-D-HEPTOSE-1,7-BIPHOSPHATE PHOSPHATASE GMHB (D-GLYCERO-D-MANNO-HEPTOSE 7-PHOSPHATE KINASE)	acaccgggcgaatccaggaatctcacatcgtttttattcatgcgatctccgaacatgt
				-250		ttgcgataagtacctccggcaattctatgagtgtactgcgggccgcgaaaaccgcaag
Q643_RS11405	Rv1116	Q643_RS11405	1.53	-21	HYPOTHETICAL PROTEIN	cggaacgatttcacttatgcaagcacggcgctgccatacggatgtgtagtcgaatggc
Q643_RS17235	Rv2283	Q643_RS17235	1.253	-499	HYPOTHETICAL PROTEIN	atgccgtcacgaacggctgcgatcgcatgctcgctattggtggcggtcaggattacct
Q643_RS26115	Rv2283	Q643_RS26115	1.127
