# Supplementary material for: ResR/McdR-regulated protein translation machinery contributes to drug resilience in Mycobacterium tuberculosis
Source: Commun Biol. 2023 Jul 11;6:708. doi: 10.1038/s42003-023-05059-8 (PMC10336103; doi:10.1038/s42003-023-05059-8)
Supplement: Supplementary file 6 — Supplementary Data 4 [file 42003_2023_5059_MOESM6_ESM.xlsx]

## Sheet: Suppl. Data 4
Supplementary Data 4: List of oligos used in this study.
S. No.	Name of the oligos	Sequence (5'-3')	Description
1	resR/mcdR_Cr-UP	TTAAGTTCGATGGGCGCGATGCTC	For the construction of resR/mcdR(-) strain of Mtb
2	resR/mcdR_Cr-DN	CGGAGCATCGCGCCCATCGAAC
3	rplN_Cr-UP	GCACAAGATCTCCTTGGCG	For the construction of rplN(-) strain of Mtb
4	rplN_Cr-DN	CGCGCCAAGGAGATCTTGTGCCATG
5	whiB2_Cr-UP	AGAGGTTCCTCGAATGGCG	For the construction of whiB2(-) strain of Mtb
6	whiB2_Cr-DN	CGCGCCATTCGAGGAACCTCTCATG
7	resR/mcdR-F	NNNCATATGACGCAGCTAGTGACAAGAG	For PCR amplification of the full length resR/mcdR ORF
8	resR/mcdR-R	NNNAAGCTTCTAGCCGATCTTGCGGTCGCGATGC
9	resR/mcdR17-F	CGCATATGGGCGAGCAGCCACGTCAAGAC	For PCR amplification of the N-ter truncated resR/mcdR ORF
10	resR/mcdR69-F	NNCATATGAGCGCCTGCCAGATCGCTGG	For PCR amplification of the N-ter truncated resR/mcdR ORF
11	MSMEG_3644-F	ACCATATGGATCTGACCACTGGGGCAG	For PCR amplification of the full length resR/mcdRMS ORF
12	MSMEG_3644-R	GGAAGCTTCAGCCGATCTTGCGGTCGC
13	PrplN_FL-F	TCTGCCCTGGTGGGGCGGAC	Forward primer for PCR amplification of PrplN_FL
14	PrplN_TR-F	TTGCGCTGAGTAGGTCGTCCCCTAAACTTCAGGGG	Forward primer for PCR amplification of PrplN_TR
15	PrplN-R	GCACAAGATCTCCTTGGCG	Reverse primer for PCR amplification of PrplN_FL/PrplN_TR
16	PrplN_F	NNGCTAGCTAGCTCCGGGTAGATCATGATC	Forward primer for PCR amplification and cloning of PrplN upstream to gfp
17	PrplN-gfp-R	CTTCTCCTTTACTCATTAGATCTCCTGACCTGGTTG	Reverse primer for PCR amplification of junction sequence between PrplN and gfp
18	PrplN-gfp-F	CAGGTCAGGAGATCTAATGAGTAAAGGAGAAGAACTTTTC	Forward primer for PCR amplification of junction sequence between PrplN and gfp
19	PpyrG_F	NNGCTAGCAGGCCACGTGGGGCACTAC	Forward primer for PCR amplification and cloning of PpyrG upstream to gfp
20	PpyrG-gfp-R	TTCTCCTTTACTCACTGAGCGACCTCCGTGAAGAC	Reverse primer for PCR amplification of junction sequence between PpyrG and gfp
21	PpyrG-gfp-F	TTCACGGAGGTCGCTCAGTGAGTAAAGGAGAAGAACTTTTC	Forward primer for PCR amplification of junction sequence between PpyrG and gfp
22	gfp_R	NNGAATTCTTATTTGTATAGTTCATCCATG	Reverse primer for PCR amplification of gfp
23	PwhiB2_FL-F	ACGAGATGATATGGAAATGC	Forward primer for PCR amplification of PwhiB2_FL
24	PwhiB2_TR-F	TCGCGGTTGGCCGGCCGGTTTC	Forward primer for PCR amplification of PwhiB2_TR
25	PwhiB2-R	ACTCAGATGCGGTCGCAAAACTG	Reverse primer for PCR amplification of PwhiB2_FL/PwhiB2_TR
26	resR/mcdR_RT-F	CCTGACGAGTTGGTAGGTTATC	For RT-PCR analysis of Mtb resR/mcdR
27	resR/mcdR_RT-R	GCAACCGTTTGACGATCTTG
28	sigA_RT-F	CCATCCCGAAAAGGAAGACC	For RT-PCR analysis of Mtb sigA
29	sigA_RT-R	TCGAGGTCTGGTTCAGCGTC
30	groEL2_RT-F	TGGTGTCGCGGTGATCAAGG	For RT-PCR analysis of Mtb groEL2
31	groEL2_RT-R	ACCTTCACGATGTTGGCGCC
32	whiB2_RT-F	AATGGCAGGACCGTGCGCTATG	For RT-PCR analysis of Mtb whiB2
33	whiB2_RT-R	TCGCGTTCGGAAAGACCACC
34	rplN_RT-F	GCATCGGTGACGTCATCGTC	For RT-PCR analysis of Mtb rplN
35	rplN_RT-R	TAAACCGCTTCTCCCGCAGC
36	rrs_RT-F	TCCGGCCACACTGGGACTGAGATAC	For RT-PCR analysis of Mtb rrs
37	rrs_RT-R	TATTACCGCGGCTGCTGGCAC
38	dosR_RT-F	GGTCGATGACCACGAGGTGGTGCGT	For RT-PCR analysis of Mtb dosR
39	dosR_RT-R	TCGCATCTAGCATGGCCTCGTCAGA
